# Supplementary material for: Non-sequential protein structure alignment by conformational space annealing and local refinement
Source: PLoS One. 2019 Jan 30;14(1):e0210177. doi: 10.1371/journal.pone.0210177 (PMC6353097; doi:10.1371/journal.pone.0210177)
Supplement: S2 File — (GZ) [file pone.0210177.s002.tar.gz]

Archive with 19,724 entries (17,409 files):
- HOMSTRAD
- HOMSTRAD/dali_b4
- HOMSTRAD/dali_b4/bv-1stma-1bmv1
- HOMSTRAD/dali_b4/bv-1stma-1bmv1/init
- HOMSTRAD/dali_b4/bv-1stma-1bmv1/refine.dali
- HOMSTRAD/dali_b4/bv-1stma-1bmv1/refine.dali.b1
- HOMSTRAD/dali_b4/bv-1stma-1bmv1/refine.so
- HOMSTRAD/dali_b4/bv-1stma-1bmv1/refine.so.b1
- HOMSTRAD/dali_b4/bv-1stma-1bmv1/refine.sp
- HOMSTRAD/dali_b4/bv-1stma-1bmv1/refine.sp.b1
- HOMSTRAD/dali_b4/bv-1stma-1bmv1/refine.tm
- HOMSTRAD/dali_b4/bv-1stma-1bmv1/refine.tm.b1
- HOMSTRAD/dali_b4/bv-2tbva-1bmv1
- HOMSTRAD/dali_b4/bv-2tbva-1bmv1/init
- HOMSTRAD/dali_b4/bv-2tbva-1bmv1/refine.dali
- HOMSTRAD/dali_b4/bv-2tbva-1bmv1/refine.dali.b1
- HOMSTRAD/dali_b4/bv-2tbva-1bmv1/refine.so
- HOMSTRAD/dali_b4/bv-2tbva-1bmv1/refine.so.b1
- HOMSTRAD/dali_b4/bv-2tbva-1bmv1/refine.sp
- HOMSTRAD/dali_b4/bv-2tbva-1bmv1/refine.sp.b1
- HOMSTRAD/dali_b4/bv-2tbva-1bmv1/refine.tm
- HOMSTRAD/dali_b4/bv-2tbva-1bmv1/refine.tm.b1
- HOMSTRAD/dali_b4/TIL-1ate-1coua
- HOMSTRAD/dali_b4/TIL-1ate-1coua/init
- HOMSTRAD/dali_b4/TIL-1ate-1coua/refine.dali
- HOMSTRAD/dali_b4/TIL-1ate-1coua/refine.dali.b1
- HOMSTRAD/dali_b4/TIL-1ate-1coua/refine.so
- HOMSTRAD/dali_b4/TIL-1ate-1coua/refine.so.b1
- HOMSTRAD/dali_b4/TIL-1ate-1coua/refine.sp
- HOMSTRAD/dali_b4/TIL-1ate-1coua/refine.sp.b1
- HOMSTRAD/dali_b4/TIL-1ate-1coua/refine.tm
- HOMSTRAD/dali_b4/TIL-1ate-1coua/refine.tm.b1
- HOMSTRAD/dali_b4/Chorismate_mut-1ecma-5csma
- HOMSTRAD/dali_b4/Chorismate_mut-1ecma-5csma/init
- HOMSTRAD/dali_b4/Chorismate_mut-1ecma-5csma/refine.dali
- HOMSTRAD/dali_b4/Chorismate_mut-1ecma-5csma/refine.dali.b1
- HOMSTRAD/dali_b4/Chorismate_mut-1ecma-5csma/refine.so
- HOMSTRAD/dali_b4/Chorismate_mut-1ecma-5csma/refine.so.b1
- HOMSTRAD/dali_b4/Chorismate_mut-1ecma-5csma/refine.sp
- HOMSTRAD/dali_b4/Chorismate_mut-1ecma-5csma/refine.sp.b1
- HOMSTRAD/dali_b4/Chorismate_mut-1ecma-5csma/refine.tm
- HOMSTRAD/dali_b4/Chorismate_mut-1ecma-5csma/refine.tm.b1
- HOMSTRAD/dali_b4/alpha-amylase-1uok-1vjs
- HOMSTRAD/dali_b4/alpha-amylase-1uok-1vjs/init
- HOMSTRAD/dali_b4/alpha-amylase-1uok-1vjs/refine.dali
- HOMSTRAD/dali_b4/alpha-amylase-1uok-1vjs/refine.dali.b1
- HOMSTRAD/dali_b4/alpha-amylase-1uok-1vjs/refine.so
- HOMSTRAD/dali_b4/alpha-amylase-1uok-1vjs/refine.so.b1
- HOMSTRAD/dali_b4/alpha-amylase-1uok-1vjs/refine.sp
- HOMSTRAD/dali_b4/alpha-amylase-1uok-1vjs/refine.sp.b1
- HOMSTRAD/dali_b4/alpha-amylase-1uok-1vjs/refine.tm
- HOMSTRAD/dali_b4/alpha-amylase-1uok-1vjs/refine.tm.b1
- HOMSTRAD/dali_b4/PH-1dro-1fhoa
- HOMSTRAD/dali_b4/PH-1dro-1fhoa/init
- HOMSTRAD/dali_b4/PH-1dro-1fhoa/refine.dali
- HOMSTRAD/dali_b4/PH-1dro-1fhoa/refine.dali.b1
- HOMSTRAD/dali_b4/PH-1dro-1fhoa/refine.so
- HOMSTRAD/dali_b4/PH-1dro-1fhoa/refine.so.b1
- HOMSTRAD/dali_b4/PH-1dro-1fhoa/refine.sp
- HOMSTRAD/dali_b4/PH-1dro-1fhoa/refine.sp.b1
- HOMSTRAD/dali_b4/PH-1dro-1fhoa/refine.tm
- HOMSTRAD/dali_b4/PH-1dro-1fhoa/refine.tm.b1
- HOMSTRAD/dali_b4/Fork_head-1d5va-2hfh
- HOMSTRAD/dali_b4/Fork_head-1d5va-2hfh/init
- HOMSTRAD/dali_b4/Fork_head-1d5va-2hfh/refine.dali
- HOMSTRAD/dali_b4/Fork_head-1d5va-2hfh/refine.dali.b1
- HOMSTRAD/dali_b4/Fork_head-1d5va-2hfh/refine.so
- HOMSTRAD/dali_b4/Fork_head-1d5va-2hfh/refine.so.b1
- HOMSTRAD/dali_b4/Fork_head-1d5va-2hfh/refine.sp
- HOMSTRAD/dali_b4/Fork_head-1d5va-2hfh/refine.sp.b1
- HOMSTRAD/dali_b4/Fork_head-1d5va-2hfh/refine.tm
- HOMSTRAD/dali_b4/Fork_head-1d5va-2hfh/refine.tm.b1
- HOMSTRAD/dali_b4/il8-1roda-1sdf
- HOMSTRAD/dali_b4/il8-1roda-1sdf/init
- HOMSTRAD/dali_b4/il8-1roda-1sdf/refine.dali
- HOMSTRAD/dali_b4/il8-1roda-1sdf/refine.dali.b1
- HOMSTRAD/dali_b4/il8-1roda-1sdf/refine.so
- HOMSTRAD/dali_b4/il8-1roda-1sdf/refine.so.b1
- HOMSTRAD/dali_b4/il8-1roda-1sdf/refine.sp
- HOMSTRAD/dali_b4/il8-1roda-1sdf/refine.sp.b1
- HOMSTRAD/dali_b4/il8-1roda-1sdf/refine.tm
- HOMSTRAD/dali_b4/il8-1roda-1sdf/refine.tm.b1
- HOMSTRAD/dali_b4/ABC_tran-1g291-1f2ua
- HOMSTRAD/dali_b4/ABC_tran-1g291-1f2ua/init
- HOMSTRAD/dali_b4/ABC_tran-1g291-1f2ua/refine.dali
- HOMSTRAD/dali_b4/ABC_tran-1g291-1f2ua/refine.dali.b1
- HOMSTRAD/dali_b4/ABC_tran-1g291-1f2ua/refine.so
- HOMSTRAD/dali_b4/ABC_tran-1g291-1f2ua/refine.so.b1
- HOMSTRAD/dali_b4/ABC_tran-1g291-1f2ua/refine.sp
- HOMSTRAD/dali_b4/ABC_tran-1g291-1f2ua/refine.sp.b1
- HOMSTRAD/dali_b4/ABC_tran-1g291-1f2ua/refine.tm
- HOMSTRAD/dali_b4/ABC_tran-1g291-1f2ua/refine.tm.b1
- HOMSTRAD/dali_b4/bv-2tbva-1cwpa
- HOMSTRAD/dali_b4/bv-2tbva-1cwpa/init
- HOMSTRAD/dali_b4/bv-2tbva-1cwpa/refine.dali
- HOMSTRAD/dali_b4/bv-2tbva-1cwpa/refine.dali.b1
- HOMSTRAD/dali_b4/bv-2tbva-1cwpa/refine.so
- HOMSTRAD/dali_b4/bv-2tbva-1cwpa/refine.so.b1
- HOMSTRAD/dali_b4/bv-2tbva-1cwpa/refine.sp
- HOMSTRAD/dali_b4/bv-2tbva-1cwpa/refine.sp.b1
- HOMSTRAD/dali_b4/bv-2tbva-1cwpa/refine.tm
- HOMSTRAD/dali_b4/bv-2tbva-1cwpa/refine.tm.b1
- HOMSTRAD/dali_b4/egf-1urk-1hre
- HOMSTRAD/dali_b4/egf-1urk-1hre/init
- HOMSTRAD/dali_b4/egf-1urk-1hre/refine.dali
- HOMSTRAD/dali_b4/egf-1urk-1hre/refine.dali.b1
- HOMSTRAD/dali_b4/egf-1urk-1hre/refine.so
- HOMSTRAD/dali_b4/egf-1urk-1hre/refine.so.b1
- HOMSTRAD/dali_b4/egf-1urk-1hre/refine.sp
- HOMSTRAD/dali_b4/egf-1urk-1hre/refine.sp.b1
- HOMSTRAD/dali_b4/egf-1urk-1hre/refine.tm
- HOMSTRAD/dali_b4/egf-1urk-1hre/refine.tm.b1
- HOMSTRAD/dali_b4/BIR-1qbha-1c9qa
- HOMSTRAD/dali_b4/BIR-1qbha-1c9qa/init
- HOMSTRAD/dali_b4/BIR-1qbha-1c9qa/refine.dali
- HOMSTRAD/dali_b4/BIR-1qbha-1c9qa/refine.dali.b1
- HOMSTRAD/dali_b4/BIR-1qbha-1c9qa/refine.so
- HOMSTRAD/dali_b4/BIR-1qbha-1c9qa/refine.so.b1
- HOMSTRAD/dali_b4/BIR-1qbha-1c9qa/refine.sp
- HOMSTRAD/dali_b4/BIR-1qbha-1c9qa/refine.sp.b1
- HOMSTRAD/dali_b4/BIR-1qbha-1c9qa/refine.tm
- HOMSTRAD/dali_b4/BIR-1qbha-1c9qa/refine.tm.b1
- HOMSTRAD/dali_b4/toxin-1drs-1lsi
- HOMSTRAD/dali_b4/toxin-1drs-1lsi/init
- HOMSTRAD/dali_b4/toxin-1drs-1lsi/refine.dali
- HOMSTRAD/dali_b4/toxin-1drs-1lsi/refine.dali.b1
- HOMSTRAD/dali_b4/toxin-1drs-1lsi/refine.so
- HOMSTRAD/dali_b4/toxin-1drs-1lsi/refine.so.b1
- HOMSTRAD/dali_b4/toxin-1drs-1lsi/refine.sp
- HOMSTRAD/dali_b4/toxin-1drs-1lsi/refine.sp.b1
- HOMSTRAD/dali_b4/toxin-1drs-1lsi/refine.tm
- HOMSTRAD/dali_b4/toxin-1drs-1lsi/refine.tm.b1
- HOMSTRAD/dali_b4/LIM-1qli-1b8ta1
- HOMSTRAD/dali_b4/LIM-1qli-1b8ta1/init
- HOMSTRAD/dali_b4/LIM-1qli-1b8ta1/refine.dali
- HOMSTRAD/dali_b4/LIM-1qli-1b8ta1/refine.dali.b1
- HOMSTRAD/dali_b4/LIM-1qli-1b8ta1/refine.so
- HOMSTRAD/dali_b4/LIM-1qli-1b8ta1/refine.so.b1
- HOMSTRAD/dali_b4/LIM-1qli-1b8ta1/refine.sp
- HOMSTRAD/dali_b4/LIM-1qli-1b8ta1/refine.sp.b1
- HOMSTRAD/dali_b4/LIM-1qli-1b8ta1/refine.tm
- HOMSTRAD/dali_b4/LIM-1qli-1b8ta1/refine.tm.b1
- HOMSTRAD/dali_b4/pp-binding-2af8-1acp
- HOMSTRAD/dali_b4/pp-binding-2af8-1acp/init
- HOMSTRAD/dali_b4/pp-binding-2af8-1acp/refine.dali
- HOMSTRAD/dali_b4/pp-binding-2af8-1acp/refine.dali.b1
- HOMSTRAD/dali_b4/pp-binding-2af8-1acp/refine.so
- HOMSTRAD/dali_b4/pp-binding-2af8-1acp/refine.so.b1
- HOMSTRAD/dali_b4/pp-binding-2af8-1acp/refine.sp
- HOMSTRAD/dali_b4/pp-binding-2af8-1acp/refine.sp.b1
- HOMSTRAD/dali_b4/pp-binding-2af8-1acp/refine.tm
- HOMSTRAD/dali_b4/pp-binding-2af8-1acp/refine.tm.b1
- HOMSTRAD/dali_b4/toxin-1txb-2nbta
- HOMSTRAD/dali_b4/toxin-1txb-2nbta/init
- HOMSTRAD/dali_b4/toxin-1txb-2nbta/refine.dali
- HOMSTRAD/dali_b4/toxin-1txb-2nbta/refine.dali.b1
- HOMSTRAD/dali_b4/toxin-1txb-2nbta/refine.so
- HOMSTRAD/dali_b4/toxin-1txb-2nbta/refine.so.b1
- HOMSTRAD/dali_b4/toxin-1txb-2nbta/refine.sp
- HOMSTRAD/dali_b4/toxin-1txb-2nbta/refine.sp.b1
- HOMSTRAD/dali_b4/toxin-1txb-2nbta/refine.tm
- HOMSTRAD/dali_b4/toxin-1txb-2nbta/refine.tm.b1
- HOMSTRAD/dali_b4/DEATH-1e41a-1ddf
- HOMSTRAD/dali_b4/DEATH-1e41a-1ddf/init
- HOMSTRAD/dali_b4/DEATH-1e41a-1ddf/refine.dali
- HOMSTRAD/dali_b4/DEATH-1e41a-1ddf/refine.dali.b1
- HOMSTRAD/dali_b4/DEATH-1e41a-1ddf/refine.so
- HOMSTRAD/dali_b4/DEATH-1e41a-1ddf/refine.so.b1
- HOMSTRAD/dali_b4/DEATH-1e41a-1ddf/refine.sp
- HOMSTRAD/dali_b4/DEATH-1e41a-1ddf/refine.sp.b1
- HOMSTRAD/dali_b4/DEATH-1e41a-1ddf/refine.tm
- HOMSTRAD/dali_b4/DEATH-1e41a-1ddf/refine.tm.b1
- HOMSTRAD/dali_b4/bv-1smva-1stma
- HOMSTRAD/dali_b4/bv-1smva-1stma/init
- HOMSTRAD/dali_b4/bv-1smva-1stma/refine.dali
- HOMSTRAD/dali_b4/bv-1smva-1stma/refine.dali.b1
- HOMSTRAD/dali_b4/bv-1smva-1stma/refine.so
- HOMSTRAD/dali_b4/bv-1smva-1stma/refine.so.b1
- HOMSTRAD/dali_b4/bv-1smva-1stma/refine.sp
- HOMSTRAD/dali_b4/bv-1smva-1stma/refine.sp.b1
- HOMSTRAD/dali_b4/bv-1smva-1stma/refine.tm
- HOMSTRAD/dali_b4/bv-1smva-1stma/refine.tm.b1
- HOMSTRAD/dali_b4/Asp_Glu_race_D-1b74a1-1b74a2
- HOMSTRAD/dali_b4/Asp_Glu_race_D-1b74a1-1b74a2/init
- HOMSTRAD/dali_b4/Asp_Glu_race_D-1b74a1-1b74a2/refine.dali
- HOMSTRAD/dali_b4/Asp_Glu_race_D-1b74a1-1b74a2/refine.dali.b1
- HOMSTRAD/dali_b4/Asp_Glu_race_D-1b74a1-1b74a2/refine.so
- HOMSTRAD/dali_b4/Asp_Glu_race_D-1b74a1-1b74a2/refine.so.b1
- HOMSTRAD/dali_b4/Asp_Glu_race_D-1b74a1-1b74a2/refine.sp
- HOMSTRAD/dali_b4/Asp_Glu_race_D-1b74a1-1b74a2/refine.sp.b1
- HOMSTRAD/dali_b4/Asp_Glu_race_D-1b74a1-1b74a2/refine.tm
- HOMSTRAD/dali_b4/Asp_Glu_race_D-1b74a1-1b74a2/refine.tm.b1
- HOMSTRAD/dali_b4/TPR-1e96b-1ihga
- HOMSTRAD/dali_b4/TPR-1e96b-1ihga/init
- HOMSTRAD/dali_b4/TPR-1e96b-1ihga/refine.dali
- HOMSTRAD/dali_b4/TPR-1e96b-1ihga/refine.dali.b1
- HOMSTRAD/dali_b4/TPR-1e96b-1ihga/refine.so
- HOMSTRAD/dali_b4/TPR-1e96b-1ihga/refine.so.b1
- HOMSTRAD/dali_b4/TPR-1e96b-1ihga/refine.sp
- HOMSTRAD/dali_b4/TPR-1e96b-1ihga/refine.sp.b1
- HOMSTRAD/dali_b4/TPR-1e96b-1ihga/refine.tm
- HOMSTRAD/dali_b4/TPR-1e96b-1ihga/refine.tm.b1
- HOMSTRAD/dali_b4/rrm-1qm9a1-1u2fa
- HOMSTRAD/dali_b4/rrm-1qm9a1-1u2fa/init
- HOMSTRAD/dali_b4/rrm-1qm9a1-1u2fa/refine.dali
- HOMSTRAD/dali_b4/rrm-1qm9a1-1u2fa/refine.dali.b1
- HOMSTRAD/dali_b4/rrm-1qm9a1-1u2fa/refine.so
- HOMSTRAD/dali_b4/rrm-1qm9a1-1u2fa/refine.so.b1
- HOMSTRAD/dali_b4/rrm-1qm9a1-1u2fa/refine.sp
- HOMSTRAD/dali_b4/rrm-1qm9a1-1u2fa/refine.sp.b1
- HOMSTRAD/dali_b4/rrm-1qm9a1-1u2fa/refine.tm
- HOMSTRAD/dali_b4/rrm-1qm9a1-1u2fa/refine.tm.b1
- HOMSTRAD/dali_b4/LIM-1ctl-1b8ta1
- HOMSTRAD/dali_b4/LIM-1ctl-1b8ta1/init
- HOMSTRAD/dali_b4/LIM-1ctl-1b8ta1/refine.dali
- HOMSTRAD/dali_b4/LIM-1ctl-1b8ta1/refine.dali.b1
- HOMSTRAD/dali_b4/LIM-1ctl-1b8ta1/refine.so
- HOMSTRAD/dali_b4/LIM-1ctl-1b8ta1/refine.so.b1
- HOMSTRAD/dali_b4/LIM-1ctl-1b8ta1/refine.sp
- HOMSTRAD/dali_b4/LIM-1ctl-1b8ta1/refine.sp.b1
- HOMSTRAD/dali_b4/LIM-1ctl-1b8ta1/refine.tm
- HOMSTRAD/dali_b4/LIM-1ctl-1b8ta1/refine.tm.b1
- HOMSTRAD/dali_b4/GBP_PSP-1bqfa-1hrla
- HOMSTRAD/dali_b4/GBP_PSP-1bqfa-1hrla/init
- HOMSTRAD/dali_b4/GBP_PSP-1bqfa-1hrla/refine.dali
- HOMSTRAD/dali_b4/GBP_PSP-1bqfa-1hrla/refine.dali.b1
- HOMSTRAD/dali_b4/GBP_PSP-1bqfa-1hrla/refine.so
- HOMSTRAD/dali_b4/GBP_PSP-1bqfa-1hrla/refine.so.b1
- HOMSTRAD/dali_b4/GBP_PSP-1bqfa-1hrla/refine.sp
- HOMSTRAD/dali_b4/GBP_PSP-1bqfa-1hrla/refine.sp.b1
- HOMSTRAD/dali_b4/GBP_PSP-1bqfa-1hrla/refine.tm
- HOMSTRAD/dali_b4/GBP_PSP-1bqfa-1hrla/refine.tm.b1
- HOMSTRAD/dali_b4/toxin-2nbta-1nean
- HOMSTRAD/dali_b4/toxin-2nbta-1nean/init
- HOMSTRAD/dali_b4/toxin-2nbta-1nean/refine.dali
- HOMSTRAD/dali_b4/toxin-2nbta-1nean/refine.dali.b1
- HOMSTRAD/dali_b4/toxin-2nbta-1nean/refine.so
- HOMSTRAD/dali_b4/toxin-2nbta-1nean/refine.so.b1
- HOMSTRAD/dali_b4/toxin-2nbta-1nean/refine.sp
- HOMSTRAD/dali_b4/toxin-2nbta-1nean/refine.sp.b1
- HOMSTRAD/dali_b4/toxin-2nbta-1nean/refine.tm
- HOMSTRAD/dali_b4/toxin-2nbta-1nean/refine.tm.b1
- HOMSTRAD/dali_b4/il8-2eot-1sdf
- HOMSTRAD/dali_b4/il8-2eot-1sdf/init
- HOMSTRAD/dali_b4/il8-2eot-1sdf/refine.dali
- HOMSTRAD/dali_b4/il8-2eot-1sdf/refine.dali.b1
- HOMSTRAD/dali_b4/il8-2eot-1sdf/refine.so
- HOMSTRAD/dali_b4/il8-2eot-1sdf/refine.so.b1
- HOMSTRAD/dali_b4/il8-2eot-1sdf/refine.sp
- HOMSTRAD/dali_b4/il8-2eot-1sdf/refine.sp.b1
- HOMSTRAD/dali_b4/il8-2eot-1sdf/refine.tm
- HOMSTRAD/dali_b4/il8-2eot-1sdf/refine.tm.b1
- HOMSTRAD/dali_b4/msb-1tn3-1ixxa
- HOMSTRAD/dali_b4/msb-1tn3-1ixxa/init
- HOMSTRAD/dali_b4/msb-1tn3-1ixxa/refine.dali
- HOMSTRAD/dali_b4/msb-1tn3-1ixxa/refine.dali.b1
- HOMSTRAD/dali_b4/msb-1tn3-1ixxa/refine.so
- HOMSTRAD/dali_b4/msb-1tn3-1ixxa/refine.so.b1
- HOMSTRAD/dali_b4/msb-1tn3-1ixxa/refine.sp
- HOMSTRAD/dali_b4/msb-1tn3-1ixxa/refine.sp.b1
- HOMSTRAD/dali_b4/msb-1tn3-1ixxa/refine.tm
- HOMSTRAD/dali_b4/msb-1tn3-1ixxa/refine.tm.b1
- HOMSTRAD/dali_b4/rrm-2u1a-1fjeb2
- HOMSTRAD/dali_b4/rrm-2u1a-1fjeb2/init
- HOMSTRAD/dali_b4/rrm-2u1a-1fjeb2/refine.dali
- HOMSTRAD/dali_b4/rrm-2u1a-1fjeb2/refine.dali.b1
- HOMSTRAD/dali_b4/rrm-2u1a-1fjeb2/refine.so
- HOMSTRAD/dali_b4/rrm-2u1a-1fjeb2/refine.so.b1
- HOMSTRAD/dali_b4/rrm-2u1a-1fjeb2/refine.sp
- HOMSTRAD/dali_b4/rrm-2u1a-1fjeb2/refine.sp.b1
- HOMSTRAD/dali_b4/rrm-2u1a-1fjeb2/refine.tm
- HOMSTRAD/dali_b4/rrm-2u1a-1fjeb2/refine.tm.b1
- HOMSTRAD/dali_b4/Glyco_hydro_2-1dp0a1-1bhga
- HOMSTRAD/dali_b4/Glyco_hydro_2-1dp0a1-1bhga/init
- HOMSTRAD/dali_b4/Glyco_hydro_2-1dp0a1-1bhga/refine.dali
- HOMSTRAD/dali_b4/Glyco_hydro_2-1dp0a1-1bhga/refine.dali.b1
- HOMSTRAD/dali_b4/Glyco_hydro_2-1dp0a1-1bhga/refine.so
- HOMSTRAD/dali_b4/Glyco_hydro_2-1dp0a1-1bhga/refine.so.b1
- HOMSTRAD/dali_b4/Glyco_hydro_2-1dp0a1-1bhga/refine.sp
- HOMSTRAD/dali_b4/Glyco_hydro_2-1dp0a1-1bhga/refine.sp.b1
- HOMSTRAD/dali_b4/Glyco_hydro_2-1dp0a1-1bhga/refine.tm
- HOMSTRAD/dali_b4/Glyco_hydro_2-1dp0a1-1bhga/refine.tm.b1
- HOMSTRAD/dali_b4/il8-1b3aa-1sdf
- HOMSTRAD/dali_b4/il8-1b3aa-1sdf/init
- HOMSTRAD/dali_b4/il8-1b3aa-1sdf/refine.dali
- HOMSTRAD/dali_b4/il8-1b3aa-1sdf/refine.dali.b1
- HOMSTRAD/dali_b4/il8-1b3aa-1sdf/refine.so
- HOMSTRAD/dali_b4/il8-1b3aa-1sdf/refine.so.b1
- HOMSTRAD/dali_b4/il8-1b3aa-1sdf/refine.sp
- HOMSTRAD/dali_b4/il8-1b3aa-1sdf/refine.sp.b1
- HOMSTRAD/dali_b4/il8-1b3aa-1sdf/refine.tm
- HOMSTRAD/dali_b4/il8-1b3aa-1sdf/refine.tm.b1
- HOMSTRAD/dali_b4/DEATH-1e41a-1d2zb
- HOMSTRAD/dali_b4/DEATH-1e41a-1d2zb/init
- HOMSTRAD/dali_b4/DEATH-1e41a-1d2zb/refine.dali
- HOMSTRAD/dali_b4/DEATH-1e41a-1d2zb/refine.dali.b1
- HOMSTRAD/dali_b4/DEATH-1e41a-1d2zb/refine.so
- HOMSTRAD/dali_b4/DEATH-1e41a-1d2zb/refine.so.b1
- HOMSTRAD/dali_b4/DEATH-1e41a-1d2zb/refine.sp
- HOMSTRAD/dali_b4/DEATH-1e41a-1d2zb/refine.sp.b1
[truncated: 9,700 more entries]
