# Supplementary material for: Non-sequential protein structure alignment by conformational space annealing and local refinement
Source: PLoS One. 2019 Jan 30;14(1):e0210177. doi: 10.1371/journal.pone.0210177 (PMC6353097; doi:10.1371/journal.pone.0210177)
Supplement: S2 File — (GZ) [file pone.0210177.s002.tar.gz › HOMSTRAD/dali_b4/bv-1stma-1bmv1/init]

score : 578.661638
sequence len : 141 185
equivalence len : 117
equiv :
[ -1  -1  -1 168 167 166 165 164  -1  10  11  12  13  14  15  16  -1  26
  27  28  29  30  31  32  34  35  36  37  57  58  59  60  61  62  63  64
  65  66 124 123 122 121 120  71  72  73  74  75  76  77  78  86  87  88
  89  90  91  92  93  94  95  96  97  98  99 102 103 104 105 106 107 108
  -1 109 110 111 112 113 114  -1 115 116 117 118 119  -1  -1  -1  -1  -1
  -1  -1  -1  -1  -1  -1 131 132 133 134 135  -1  -1 143 144 145 146 147
 148 149 150 151 152  25  24  23  22  21  -1 154 155 156 157 158 159 160
 161 162 163  70  69  68  67 169 170 171 172 173  -1  -1  -1]
     seq1_block              seq2_block       bsize
A:  20  <--> A:  24     1:1169  <--> 1:1165       5
A:  26  <--> A:  32     1:1011  <--> 1:1017       7
A:  34  <--> A:  40     1:1027  <--> 1:1033       7
A:  41  <--> A:  44     1:1035  <--> 1:1038       4
A:  45  <--> A:  54     1:1058  <--> 1:1067      10
A:  55  <--> A:  59     1:1125  <--> 1:1121       5
A:  60  <--> A:  67     1:1072  <--> 1:1079       8
A:  68  <--> A:  81     1:1087  <--> 1:1100      14
A:  82  <--> A:  88     1:1103  <--> 1:1109       7
A:  90  <--> A:  95     1:1110  <--> 1:1115       6
A:  97  <--> A: 101     1:1116  <--> 1:1120       5
A: 113  <--> A: 117     1:1132  <--> 1:1136       5
A: 120  <--> A: 129     1:1144  <--> 1:1153      10
A: 130  <--> A: 134     1:1026  <--> 1:1022       5
A: 136  <--> A: 145     1:1155  <--> 1:1164      10
A: 146  <--> A: 149     1:1071  <--> 1:1068       4
A: 150  <--> A: 154     1:1170  <--> 1:1174       5
