# Supplementary material for: Non-sequential protein structure alignment by conformational space annealing and local refinement
Source: PLoS One. 2019 Jan 30;14(1):e0210177. doi: 10.1371/journal.pone.0210177 (PMC6353097; doi:10.1371/journal.pone.0210177)
Supplement: S2 File — (GZ) [file pone.0210177.s002.tar.gz › HOMSTRAD/dali_b4/bv-1stma-1bmv1/refine.so.b1]

score : 72.375152
sequence len : 141 185
equivalence len : 120
equiv :
[ -1  -1  -1 168 167 166 165 164 163   9  11  12  13  14  87 156  25  26
  27  28  29  30  31  32  34  36 144  -1  56  55  59  60  61  62  63  64
  65  66 124 123 122 121 120 119  72  73  74  75  76  77  78  81  86  88
  89  90  91  92  93  94  95  -1  96  98 100 102 103 104 105 106 107 108
 109  -1 110 111 113 114  79  -1 115 116 117  84 118  -1  -1  -1  -1  -1
  -1   5  -1  -1 125 131 126 132 133 134 135  35  -1  -1  83 145 146 147
 148 149 150 151 152  -1  24  23  22  21  33 153 154 112 157 158 159 160
 161 162  71  70  69  68  67 169 170 171 172  -1  -1  -1 173]
     seq1_block              seq2_block       bsize
A:  20  <--> A:  25     1:1169  <--> 1:1164       6
A:  26  <--> A:  26     1:1010  <--> 1:1010       1
A:  27  <--> A:  30     1:1012  <--> 1:1015       4
A:  31  <--> A:  31     1:1088  <--> 1:1088       1
A:  32  <--> A:  32     1:1157  <--> 1:1157       1
A:  33  <--> A:  40     1:1026  <--> 1:1033       8
A:  41  <--> A:  41     1:1035  <--> 1:1035       1
A:  42  <--> A:  42     1:1037  <--> 1:1037       1
A:  43  <--> A:  43     1:1145  <--> 1:1145       1
A:  45  <--> A:  46     1:1057  <--> 1:1056       2
A:  47  <--> A:  54     1:1060  <--> 1:1067       8
A:  55  <--> A:  60     1:1125  <--> 1:1120       6
A:  61  <--> A:  67     1:1073  <--> 1:1079       7
A:  68  <--> A:  68     1:1082  <--> 1:1082       1
A:  69  <--> A:  69     1:1087  <--> 1:1087       1
A:  70  <--> A:  77     1:1089  <--> 1:1096       8
A:  79  <--> A:  79     1:1097  <--> 1:1097       1
A:  80  <--> A:  80     1:1099  <--> 1:1099       1
A:  81  <--> A:  81     1:1101  <--> 1:1101       1
A:  82  <--> A:  89     1:1103  <--> 1:1110       8
A:  91  <--> A:  92     1:1111  <--> 1:1112       2
A:  93  <--> A:  94     1:1114  <--> 1:1115       2
A:  95  <--> A:  95     1:1080  <--> 1:1080       1
A:  97  <--> A:  99     1:1116  <--> 1:1118       3
A: 100  <--> A: 100     1:1085  <--> 1:1085       1
A: 101  <--> A: 101     1:1119  <--> 1:1119       1
A: 108  <--> A: 108     1:1006  <--> 1:1006       1
A: 111  <--> A: 111     1:1126  <--> 1:1126       1
A: 112  <--> A: 112     1:1132  <--> 1:1132       1
A: 113  <--> A: 113     1:1127  <--> 1:1127       1
A: 114  <--> A: 117     1:1133  <--> 1:1136       4
A: 118  <--> A: 118     1:1036  <--> 1:1036       1
A: 121  <--> A: 121     1:1084  <--> 1:1084       1
A: 122  <--> A: 129     1:1146  <--> 1:1153       8
A: 131  <--> A: 134     1:1025  <--> 1:1022       4
A: 135  <--> A: 135     1:1034  <--> 1:1034       1
A: 136  <--> A: 137     1:1154  <--> 1:1155       2
A: 138  <--> A: 138     1:1113  <--> 1:1113       1
A: 139  <--> A: 144     1:1158  <--> 1:1163       6
A: 145  <--> A: 149     1:1072  <--> 1:1068       5
A: 150  <--> A: 153     1:1170  <--> 1:1173       4
A: 157  <--> A: 157     1:1174  <--> 1:1174       1
