# Supplementary material for: Non-sequential protein structure alignment by conformational space annealing and local refinement
Source: PLoS One. 2019 Jan 30;14(1):e0210177. doi: 10.1371/journal.pone.0210177 (PMC6353097; doi:10.1371/journal.pone.0210177)
Supplement: S2 File — (GZ) [file pone.0210177.s002.tar.gz › HOMSTRAD/dali_b4/bv-1stma-1bmv1/refine.sp]

score : 0.588006
sequence len : 141 185
equivalence len : 119
equiv :
[ -1  -1  -1 168 167 166 165 164   9  10  11  12  13  14  15  16  25  26
  27  28  29  30  31  32  34  35  36  37  57  58  59  60  61  62  63  64
  65  66  -1 123 122 121 120  71  72  73  74  75  76  77  78  79  87  88
  89  90  91  92  93  94  95  -1  96  97  98  99 103 104 105 106 107 108
 109  -1 110 111 112 113 114  -1 115 116 117 118 119  -1  -1  -1  -1  -1
  -1  -1  -1 124 125 126 127 132 133 134 135  -1  -1 143 144 145 146 147
 148 149 150 151 152  -1  -1  23  22  21  20 153 154 155 156 158 159 160
 161 162 163  70  69  68  67 169 170 171 172 173  -1  -1  -1]
      seq1_block          seq2_block  bsize
A:  20  <--> A:  24     1:1169  <--> 1:1165       5
A:  25  <--> A:  32     1:1010  <--> 1:1017       8
A:  33  <--> A:  40     1:1026  <--> 1:1033       8
A:  41  <--> A:  44     1:1035  <--> 1:1038       4
A:  45  <--> A:  54     1:1058  <--> 1:1067      10
A:  56  <--> A:  59     1:1124  <--> 1:1121       4
A:  60  <--> A:  68     1:1072  <--> 1:1080       9
A:  69  <--> A:  77     1:1088  <--> 1:1096       9
A:  79  <--> A:  82     1:1097  <--> 1:1100       4
A:  83  <--> A:  89     1:1104  <--> 1:1110       7
A:  91  <--> A:  95     1:1111  <--> 1:1115       5
A:  97  <--> A: 101     1:1116  <--> 1:1120       5
A: 110  <--> A: 113     1:1125  <--> 1:1128       4
A: 114  <--> A: 117     1:1133  <--> 1:1136       4
A: 120  <--> A: 129     1:1144  <--> 1:1153      10
A: 132  <--> A: 135     1:1024  <--> 1:1021       4
A: 136  <--> A: 139     1:1154  <--> 1:1157       4
A: 140  <--> A: 145     1:1159  <--> 1:1164       6
A: 146  <--> A: 149     1:1071  <--> 1:1068       4
A: 150  <--> A: 154     1:1170  <--> 1:1174       5
