# Supplementary material for: Non-sequential protein structure alignment by conformational space annealing and local refinement
Source: PLoS One. 2019 Jan 30;14(1):e0210177. doi: 10.1371/journal.pone.0210177 (PMC6353097; doi:10.1371/journal.pone.0210177)
Supplement: S2 File — (GZ) [file pone.0210177.s002.tar.gz › HOMSTRAD/dali_b4/bv-1stma-1bmv1/refine.tm]

score : 0.580756
sequence len : 141 185
equivalence len : 127
equiv :
[ -1  -1  -1 168 167 166 165 164   9  10  11  12  13  14  15  16  25  26
  27  28  29  30  31  32  35  36  37  38  57  58  59  60  61  62  63  64
  65  66 124 123 122 121 120  71  72  73  74  75  76  77  78  79  87  88
  89  90  91  92  93  94  95  96  97 103 102 101 100 104 105 106 107 108
 109  -1 110 111 112 113 114  -1 115 116 117 118 119  -1  -1  -1  -1  -1
  -1  -1  -1 125 126 127 128 132 133 134 135 136 142 143 144 145 146 147
 148 149 150 151 152 153  24  23  22  21  20 154 155 156 157 158 159 160
 161 162 163  70  69  68  67 169 170 171 172 173 174 175  -1]
      seq1_block          seq2_block  bsize
A:  20  <--> A:  24     1:1169  <--> 1:1165       5
A:  25  <--> A:  32     1:1010  <--> 1:1017       8
A:  33  <--> A:  40     1:1026  <--> 1:1033       8
A:  41  <--> A:  44     1:1036  <--> 1:1039       4
A:  45  <--> A:  54     1:1058  <--> 1:1067      10
A:  55  <--> A:  59     1:1125  <--> 1:1121       5
A:  60  <--> A:  68     1:1072  <--> 1:1080       9
A:  69  <--> A:  79     1:1088  <--> 1:1098      11
A:  80  <--> A:  83     1:1104  <--> 1:1101       4
A:  84  <--> A:  89     1:1105  <--> 1:1110       6
A:  91  <--> A:  95     1:1111  <--> 1:1115       5
A:  97  <--> A: 101     1:1116  <--> 1:1120       5
A: 110  <--> A: 113     1:1126  <--> 1:1129       4
A: 114  <--> A: 118     1:1133  <--> 1:1137       5
A: 119  <--> A: 130     1:1143  <--> 1:1154      12
A: 131  <--> A: 135     1:1025  <--> 1:1021       5
A: 136  <--> A: 145     1:1155  <--> 1:1164      10
A: 146  <--> A: 149     1:1071  <--> 1:1068       4
A: 150  <--> A: 156     1:1170  <--> 1:1176       7
