# Supplementary material for: Non-sequential protein structure alignment by conformational space annealing and local refinement
Source: PLoS One. 2019 Jan 30;14(1):e0210177. doi: 10.1371/journal.pone.0210177 (PMC6353097; doi:10.1371/journal.pone.0210177)
Supplement: S2 File — (GZ) [file pone.0210177.s002.tar.gz › HOMSTRAD/dali_b4/bv-1stma-1bmv1/refine.tm.b1]

score : 0.602318
sequence len : 141 185
equivalence len : 134
equiv :
[ -1 129   0 168 167 166 165 164   8  10  11  12  13  14  15  16 153  26
  27  28  29  30  31  32  34  35  36  33  56  55  59  60  61  62  63  64
  65  66 124 123 122 121 120  71  72  73  74  75  76  77  78  81  86  88
  89  90  91  92  93  94  95  96  97 142  99 102 103 104 105 106 107 108
 109 156 110 111 112 113 114  79 115 116 117 118 119   7  -1  -1  -1  -1
  -1  -1 127 130 125 141 126 132 133 134 135 136  37 143 144 145 146 147
 148 149 150 151 152  25  87  24  22  21  19 154 155  17 157 158 159 160
 161 162 163  70  69  68  67 169 170 171 172 173 128 131 174]
     seq1_block              seq2_block       bsize
A:  18  <--> A:  18     1:1130  <--> 1:1130       1
A:  19  <--> A:  19     1:1001  <--> 1:1001       1
A:  20  <--> A:  24     1:1169  <--> 1:1165       5
A:  25  <--> A:  25     1:1009  <--> 1:1009       1
A:  26  <--> A:  32     1:1011  <--> 1:1017       7
A:  33  <--> A:  33     1:1154  <--> 1:1154       1
A:  34  <--> A:  40     1:1027  <--> 1:1033       7
A:  41  <--> A:  43     1:1035  <--> 1:1037       3
A:  44  <--> A:  44     1:1034  <--> 1:1034       1
A:  45  <--> A:  46     1:1057  <--> 1:1056       2
A:  47  <--> A:  54     1:1060  <--> 1:1067       8
A:  55  <--> A:  59     1:1125  <--> 1:1121       5
A:  60  <--> A:  67     1:1072  <--> 1:1079       8
A:  68  <--> A:  68     1:1082  <--> 1:1082       1
A:  69  <--> A:  69     1:1087  <--> 1:1087       1
A:  70  <--> A:  79     1:1089  <--> 1:1098      10
A:  80  <--> A:  80     1:1143  <--> 1:1143       1
A:  81  <--> A:  81     1:1100  <--> 1:1100       1
A:  82  <--> A:  89     1:1103  <--> 1:1110       8
A:  90  <--> A:  90     1:1157  <--> 1:1157       1
A:  91  <--> A:  95     1:1111  <--> 1:1115       5
A:  96  <--> A:  96     1:1080  <--> 1:1080       1
A:  97  <--> A: 101     1:1116  <--> 1:1120       5
A: 102  <--> A: 102     1:1008  <--> 1:1008       1
A: 109  <--> A: 109     1:1128  <--> 1:1128       1
A: 110  <--> A: 110     1:1131  <--> 1:1131       1
A: 111  <--> A: 111     1:1126  <--> 1:1126       1
A: 112  <--> A: 112     1:1142  <--> 1:1142       1
A: 113  <--> A: 113     1:1127  <--> 1:1127       1
A: 114  <--> A: 118     1:1133  <--> 1:1137       5
A: 119  <--> A: 119     1:1038  <--> 1:1038       1
A: 120  <--> A: 129     1:1144  <--> 1:1153      10
A: 130  <--> A: 130     1:1026  <--> 1:1026       1
A: 131  <--> A: 131     1:1088  <--> 1:1088       1
A: 132  <--> A: 132     1:1025  <--> 1:1025       1
A: 133  <--> A: 134     1:1023  <--> 1:1022       2
A: 135  <--> A: 135     1:1020  <--> 1:1020       1
A: 136  <--> A: 137     1:1155  <--> 1:1156       2
A: 138  <--> A: 138     1:1018  <--> 1:1018       1
A: 139  <--> A: 145     1:1158  <--> 1:1164       7
A: 146  <--> A: 149     1:1071  <--> 1:1068       4
A: 150  <--> A: 154     1:1170  <--> 1:1174       5
A: 155  <--> A: 155     1:1129  <--> 1:1129       1
A: 156  <--> A: 156     1:1132  <--> 1:1132       1
A: 157  <--> A: 157     1:1175  <--> 1:1175       1
