# Supplementary material for: Non-sequential protein structure alignment by conformational space annealing and local refinement
Source: PLoS One. 2019 Jan 30;14(1):e0210177. doi: 10.1371/journal.pone.0210177 (PMC6353097; doi:10.1371/journal.pone.0210177)
Supplement: S2 File — (GZ) [file pone.0210177.s002.tar.gz › HOMSTRAD/dali_b4/bv-2tbva-1bmv1/init]

score : 637.779475
sequence len : 172 185
equivalence len : 143
equiv :
[ -1  -1  -1  -1  -1   7   8   9  10  11  12  13  14  15  16  -1  -1  23
  24  25  26  27  28  -1  42  41  40  39  -1  30  31  32  33  34  -1  35
  36  37  38  -1  50  51  52  53  56  57  58  59  60  61  62  63  64  65
  67  68  69  70  71  72  73  74  75  76  77  78  79  80  81  82  85  86
  87  88  89  90  91  92  93  94  95  96  97  98  99 100  -1  -1  -1  -1
  -1  -1  -1  -1  -1  -1  -1 106 107 108 109 110 111 112  -1 113 114 115
 116 117 118 119 120 121 122 123 124 125 126 132 133 134 135  -1 136 137
 138 139 140  -1  -1 141 142 143 144 145 146 147 148 149 150 151 152  -1
  -1  21  20  19  18  17  -1 157 158 159 160 161 162 163 164 165 169 170
 171 172 173 174 175 176 177 178 179 180]
     seq1_block              seq2_block       bsize
A: 107  <--> A: 116     1:1008  <--> 1:1017      10
A: 119  <--> A: 124     1:1024  <--> 1:1029       6
A: 126  <--> A: 129     1:1043  <--> 1:1040       4
A: 131  <--> A: 135     1:1031  <--> 1:1035       5
A: 137  <--> A: 140     1:1036  <--> 1:1039       4
A: 142  <--> A: 145     1:1051  <--> 1:1054       4
A: 146  <--> A: 155     1:1057  <--> 1:1066      10
A: 156  <--> A: 171     1:1068  <--> 1:1083      16
A: 172  <--> A: 187     1:1086  <--> 1:1101      16
A: 199  <--> A: 205     1:1107  <--> 1:1113       7
A: 207  <--> A: 220     1:1114  <--> 1:1127      14
A: 221  <--> A: 224     1:1133  <--> 1:1136       4
A: 226  <--> A: 230     1:1137  <--> 1:1141       5
A: 233  <--> A: 244     1:1142  <--> 1:1153      12
A: 247  <--> A: 251     1:1022  <--> 1:1018       5
A: 253  <--> A: 261     1:1158  <--> 1:1166       9
A: 262  <--> A: 273     1:1170  <--> 1:1181      12
