# Supplementary material for: Non-sequential protein structure alignment by conformational space annealing and local refinement
Source: PLoS One. 2019 Jan 30;14(1):e0210177. doi: 10.1371/journal.pone.0210177 (PMC6353097; doi:10.1371/journal.pone.0210177)
Supplement: S2 File — (GZ) [file pone.0210177.s002.tar.gz › HOMSTRAD/dali_b4/bv-2tbva-1bmv1/refine.dali.b1]

score : 672.140991
sequence len : 172 185
equivalence len : 141
equiv :
[ -1 170  -1 166  -1   7   8   9  10  11  12  13  14  15 153  -1  -1  21
  24  25  26  27  28  -1  43  41  40  -1  -1  39  31  32  33  34  -1  35
  36  -1  37  38  50  51  53  55  56  57  58  59  60  61  62  63  64  65
  67  68  69  70  71  72  73  74  75  76  77  78  79  81  83  82  85  86
  87  88  89  90  91  92  93  94  95 104  97  98  99 100  -1  -1  -1  -1
  -1  -1  -1  -1  -1  -1  -1 106 107 108 109 110 111 112  -1 113 114 115
 116 117 118 119 120 121 122 123 124 125 126 132 133 134 135  -1 136 137
 140  -1  -1  -1  96  -1 142 143 144 145 146 147 148 149 150 151 152  -1
  -1  -1  20  19  17 154 155 157 158 159 160 161 162 163 164 165 169  -1
 171 172 173 174 175 176 177 178 179 180]
     seq1_block              seq2_block       bsize
A: 103  <--> A: 103     1:1171  <--> 1:1171       1
A: 105  <--> A: 105     1:1167  <--> 1:1167       1
A: 107  <--> A: 115     1:1008  <--> 1:1016       9
A: 116  <--> A: 116     1:1154  <--> 1:1154       1
A: 119  <--> A: 119     1:1022  <--> 1:1022       1
A: 120  <--> A: 124     1:1025  <--> 1:1029       5
A: 126  <--> A: 126     1:1044  <--> 1:1044       1
A: 127  <--> A: 128     1:1042  <--> 1:1041       2
A: 131  <--> A: 131     1:1040  <--> 1:1040       1
A: 132  <--> A: 135     1:1032  <--> 1:1035       4
A: 137  <--> A: 138     1:1036  <--> 1:1037       2
A: 140  <--> A: 141     1:1038  <--> 1:1039       2
A: 142  <--> A: 143     1:1051  <--> 1:1052       2
A: 144  <--> A: 144     1:1054  <--> 1:1054       1
A: 145  <--> A: 155     1:1056  <--> 1:1066      11
A: 156  <--> A: 168     1:1068  <--> 1:1080      13
A: 169  <--> A: 169     1:1082  <--> 1:1082       1
A: 170  <--> A: 171     1:1084  <--> 1:1083       2
A: 172  <--> A: 182     1:1086  <--> 1:1096      11
A: 183  <--> A: 183     1:1105  <--> 1:1105       1
A: 184  <--> A: 187     1:1098  <--> 1:1101       4
A: 199  <--> A: 205     1:1107  <--> 1:1113       7
A: 207  <--> A: 220     1:1114  <--> 1:1127      14
A: 221  <--> A: 224     1:1133  <--> 1:1136       4
A: 226  <--> A: 227     1:1137  <--> 1:1138       2
A: 228  <--> A: 228     1:1141  <--> 1:1141       1
A: 232  <--> A: 232     1:1097  <--> 1:1097       1
A: 234  <--> A: 244     1:1143  <--> 1:1153      11
A: 248  <--> A: 249     1:1021  <--> 1:1020       2
A: 250  <--> A: 250     1:1018  <--> 1:1018       1
A: 251  <--> A: 252     1:1155  <--> 1:1156       2
A: 253  <--> A: 261     1:1158  <--> 1:1166       9
A: 262  <--> A: 262     1:1170  <--> 1:1170       1
A: 264  <--> A: 273     1:1172  <--> 1:1181      10
