# Supplementary material for: Non-sequential protein structure alignment by conformational space annealing and local refinement
Source: PLoS One. 2019 Jan 30;14(1):e0210177. doi: 10.1371/journal.pone.0210177 (PMC6353097; doi:10.1371/journal.pone.0210177)
Supplement: S2 File — (GZ) [file pone.0210177.s002.tar.gz › HOMSTRAD/dali_b4/bv-2tbva-1bmv1/refine.so.b1]

score : 63.249171
sequence len : 172 185
equivalence len : 144
equiv :
[ -1  -1  -1  -1  -1   7   8   9  10 166  12  13  14  15  16 153  21  23
  24  25  26  27  28  43  42  41  40  -1  30  39  31  32  33  34  -1  35
  36  37  38  -1  49  51  52  84  56  57  58  59  60  61  62  63  64  65
  67  68  69  70  71  72  73  74  75  76  77  78  79  80  81  82  85  86
  87  88  89  90  91  92  93  94  95  -1  97  98  99 100  -1  -1  -1  -1
  -1  -1  -1  -1  -1  -1  -1 106 107 108 109 110 111 112  -1 113 114 115
 116 117 118 119 120  -1 122 123 124 125  66 132 133 134 135  -1 138 137
 136 139 140  -1  96 141 142 143 144 145 146 147 148 149 150 151  -1 152
  22  -1  20  19  18 154 155 157 158 159 160 161 162 163 164 165 169  -1
 171 172 173 174  -1 175 177 178 179  83]
     seq1_block              seq2_block       bsize
A: 107  <--> A: 110     1:1008  <--> 1:1011       4
A: 111  <--> A: 111     1:1167  <--> 1:1167       1
A: 112  <--> A: 116     1:1013  <--> 1:1017       5
A: 117  <--> A: 117     1:1154  <--> 1:1154       1
A: 118  <--> A: 118     1:1022  <--> 1:1022       1
A: 119  <--> A: 124     1:1024  <--> 1:1029       6
A: 125  <--> A: 128     1:1044  <--> 1:1041       4
A: 130  <--> A: 130     1:1031  <--> 1:1031       1
A: 131  <--> A: 131     1:1040  <--> 1:1040       1
A: 132  <--> A: 135     1:1032  <--> 1:1035       4
A: 137  <--> A: 140     1:1036  <--> 1:1039       4
A: 142  <--> A: 142     1:1050  <--> 1:1050       1
A: 143  <--> A: 144     1:1052  <--> 1:1053       2
A: 145  <--> A: 145     1:1085  <--> 1:1085       1
A: 146  <--> A: 155     1:1057  <--> 1:1066      10
A: 156  <--> A: 171     1:1068  <--> 1:1083      16
A: 172  <--> A: 182     1:1086  <--> 1:1096      11
A: 184  <--> A: 187     1:1098  <--> 1:1101       4
A: 199  <--> A: 205     1:1107  <--> 1:1113       7
A: 207  <--> A: 214     1:1114  <--> 1:1121       8
A: 216  <--> A: 219     1:1123  <--> 1:1126       4
A: 220  <--> A: 220     1:1067  <--> 1:1067       1
A: 221  <--> A: 224     1:1133  <--> 1:1136       4
A: 226  <--> A: 228     1:1139  <--> 1:1137       3
A: 229  <--> A: 230     1:1140  <--> 1:1141       2
A: 232  <--> A: 232     1:1097  <--> 1:1097       1
A: 233  <--> A: 243     1:1142  <--> 1:1152      11
A: 245  <--> A: 245     1:1153  <--> 1:1153       1
A: 246  <--> A: 246     1:1023  <--> 1:1023       1
A: 248  <--> A: 250     1:1021  <--> 1:1019       3
A: 251  <--> A: 252     1:1155  <--> 1:1156       2
A: 253  <--> A: 261     1:1158  <--> 1:1166       9
A: 262  <--> A: 262     1:1170  <--> 1:1170       1
A: 264  <--> A: 267     1:1172  <--> 1:1175       4
A: 269  <--> A: 269     1:1176  <--> 1:1176       1
A: 270  <--> A: 272     1:1178  <--> 1:1180       3
A: 273  <--> A: 273     1:1084  <--> 1:1084       1
