# Supplementary material for: Non-sequential protein structure alignment by conformational space annealing and local refinement
Source: PLoS One. 2019 Jan 30;14(1):e0210177. doi: 10.1371/journal.pone.0210177 (PMC6353097; doi:10.1371/journal.pone.0210177)
Supplement: S2 File — (GZ) [file pone.0210177.s002.tar.gz › HOMSTRAD/dali_b4/bv-2tbva-1bmv1/refine.tm]

score : 0.615071
sequence len : 172 185
equivalence len : 157
equiv :
[ -1 168 167 166 165   7   8   9  10  11  12  13  14  15 153 154 155 156
  24  25  26  27  28  43  42  41  40  39  29  30  31  32  33  34  -1  35
  36  37  38  49  50  51  52  55  56  57  58  59  60  61  62  63  64  65
  67  68  69  70  71  72  73  74  75  76  77  78  79  80  81  82  85  86
  87  88  89  90  91  92  93  94  95  96  97  98  99 100 101  -1  -1  -1
  -1  -1  -1  -1  -1 104 105 106 107 108 109 110 111 112  -1 113 114 115
 116 117 118 119 120 121 122 123 124 125 131 132 133 134 135  -1 136 137
 138 139 140  -1  -1 141 142 143 144 145 146 147 148 149 150 151 152  23
  22  21  20  19  18  17  16 157 158 159 160 161 162 163 164  -1 169 170
 171 172 173 174 175 176 177 178 179 180]
      seq1_block          seq2_block  bsize
A: 103  <--> A: 106     1:1169  <--> 1:1166       4
A: 107  <--> A: 115     1:1008  <--> 1:1016       9
A: 116  <--> A: 119     1:1154  <--> 1:1157       4
A: 120  <--> A: 124     1:1025  <--> 1:1029       5
A: 125  <--> A: 129     1:1044  <--> 1:1040       5
A: 130  <--> A: 135     1:1030  <--> 1:1035       6
A: 137  <--> A: 140     1:1036  <--> 1:1039       4
A: 141  <--> A: 144     1:1050  <--> 1:1053       4
A: 145  <--> A: 155     1:1056  <--> 1:1066      11
A: 156  <--> A: 171     1:1068  <--> 1:1083      16
A: 172  <--> A: 188     1:1086  <--> 1:1102      17
A: 197  <--> A: 205     1:1105  <--> 1:1113       9
A: 207  <--> A: 219     1:1114  <--> 1:1126      13
A: 220  <--> A: 224     1:1132  <--> 1:1136       5
A: 226  <--> A: 230     1:1137  <--> 1:1141       5
A: 233  <--> A: 244     1:1142  <--> 1:1153      12
A: 245  <--> A: 252     1:1024  <--> 1:1017       8
A: 253  <--> A: 260     1:1158  <--> 1:1165       8
A: 262  <--> A: 273     1:1170  <--> 1:1181      12
