# Supplementary material for: Non-sequential protein structure alignment by conformational space annealing and local refinement
Source: PLoS One. 2019 Jan 30;14(1):e0210177. doi: 10.1371/journal.pone.0210177 (PMC6353097; doi:10.1371/journal.pone.0210177)
Supplement: S2 File — (GZ) [file pone.0210177.s002.tar.gz › HOMSTRAD/dali_b4/bv-2tbva-1bmv1/refine.tm.b1]

score : 0.638200
sequence len : 172 185
equivalence len : 167
equiv :
[128 168 167  54  55   7   8   9  10  11  12  13  14  15  16 153  23  22
  24  25  26  27  28  43  42  41  40  39  29  30  31  32  33  34  48  35
  36  37  38  49  50  51  52  53  56  57  58  59  60  61  62  63  64  65
  67  68  69  70  71  72  73  74  75  76  77  78  79  80  81  82  85  86
  87  88  89  90  91  92  93  94  95  96  97  98  99 100 101 103  -1  -1
  -1  -1  -1  44 166 105 104 106 107 108 109 110 111 112 156 113 114 115
 116 117 118 119 120 121 122 123 124 125 131 132 133 134  45 175 136 137
 138 139 140 135 102 141 142 143 144 145 146 147 148 149 150 151 152  84
 154  21  20  19  18  17 155 157 158 159 160 161 162 163 164 165 169 170
 171 172 173 174 181 176 177 178 179 180]
     seq1_block              seq2_block       bsize
A: 102  <--> A: 102     1:1129  <--> 1:1129       1
A: 103  <--> A: 104     1:1169  <--> 1:1168       2
A: 105  <--> A: 106     1:1055  <--> 1:1056       2
A: 107  <--> A: 116     1:1008  <--> 1:1017      10
A: 117  <--> A: 117     1:1154  <--> 1:1154       1
A: 118  <--> A: 119     1:1024  <--> 1:1023       2
A: 120  <--> A: 124     1:1025  <--> 1:1029       5
A: 125  <--> A: 129     1:1044  <--> 1:1040       5
A: 130  <--> A: 135     1:1030  <--> 1:1035       6
A: 136  <--> A: 136     1:1049  <--> 1:1049       1
A: 137  <--> A: 140     1:1036  <--> 1:1039       4
A: 141  <--> A: 145     1:1050  <--> 1:1054       5
A: 146  <--> A: 155     1:1057  <--> 1:1066      10
A: 156  <--> A: 171     1:1068  <--> 1:1083      16
A: 172  <--> A: 188     1:1086  <--> 1:1102      17
A: 189  <--> A: 189     1:1104  <--> 1:1104       1
A: 195  <--> A: 195     1:1045  <--> 1:1045       1
A: 196  <--> A: 196     1:1167  <--> 1:1167       1
A: 197  <--> A: 198     1:1106  <--> 1:1105       2
A: 199  <--> A: 205     1:1107  <--> 1:1113       7
A: 206  <--> A: 206     1:1157  <--> 1:1157       1
A: 207  <--> A: 219     1:1114  <--> 1:1126      13
A: 220  <--> A: 223     1:1132  <--> 1:1135       4
A: 224  <--> A: 224     1:1046  <--> 1:1046       1
A: 225  <--> A: 225     1:1176  <--> 1:1176       1
A: 226  <--> A: 230     1:1137  <--> 1:1141       5
A: 231  <--> A: 231     1:1136  <--> 1:1136       1
A: 232  <--> A: 232     1:1103  <--> 1:1103       1
A: 233  <--> A: 244     1:1142  <--> 1:1153      12
A: 245  <--> A: 245     1:1085  <--> 1:1085       1
A: 246  <--> A: 246     1:1155  <--> 1:1155       1
A: 247  <--> A: 251     1:1022  <--> 1:1018       5
A: 252  <--> A: 252     1:1156  <--> 1:1156       1
A: 253  <--> A: 261     1:1158  <--> 1:1166       9
A: 262  <--> A: 267     1:1170  <--> 1:1175       6
A: 268  <--> A: 268     1:1182  <--> 1:1182       1
A: 269  <--> A: 273     1:1177  <--> 1:1181       5
