# Supplementary material for: Non-sequential protein structure alignment by conformational space annealing and local refinement
Source: PLoS One. 2019 Jan 30;14(1):e0210177. doi: 10.1371/journal.pone.0210177 (PMC6353097; doi:10.1371/journal.pone.0210177)
Supplement: S2 File — (GZ) [file pone.0210177.s002.tar.gz › HOMSTRAD/dali_b4/TIL-1ate-1coua/refine.dali]

score : 115.793002
sequence len : 62 85
equivalence len : 48
equiv :
[-1 -1 -1 -1 -1 -1 -1  7  8  9 10 11 12 13 14 15 18 19 20 21 22 23 24 -1 -1
 36 37 38 39 -1 -1 43 44 45 46 47 48 49 50 51 -1 -1 -1 53 54 55 56 57 58 59
 60 61 62 63 64 65 66 67 68 69 70 71]
      seq1_block          seq2_block  bsize
 :   8  <-->  :  16     A:   8  <--> A:  16       9
 :  17  <-->  :  23     A:  19  <--> A:  25       7
 :  26  <-->  :  29     A:  37  <--> A:  40       4
 :  32  <-->  :  40     A:  44  <--> A:  52       9
 :  44  <-->  :  62     A:  54  <--> A:  72      19
