# Supplementary material for: Non-sequential protein structure alignment by conformational space annealing and local refinement
Source: PLoS One. 2019 Jan 30;14(1):e0210177. doi: 10.1371/journal.pone.0210177 (PMC6353097; doi:10.1371/journal.pone.0210177)
Supplement: S2 File — (GZ) [file pone.0210177.s002.tar.gz › HOMSTRAD/dali_b4/TIL-1ate-1coua/refine.dali.b1]

score : 125.467605
sequence len : 62 85
equivalence len : 48
equiv :
[-1 -1 -1 -1  4 -1 -1  7  8  9 10 11 12 13 14 15 -1 18 20 21 22 23 24 -1 -1
 36 37 38 41 -1 -1 43 44 45 46 47 48 49 50 51 52 -1 -1 53 54 55 56 57 58 59
 -1 60 62 63 64 65 66 67 68 69 72 73]
     seq1_block              seq2_block       bsize
 :   5  <-->  :   5     A:   5  <--> A:   5       1
 :   8  <-->  :  16     A:   8  <--> A:  16       9
 :  18  <-->  :  18     A:  19  <--> A:  19       1
 :  19  <-->  :  23     A:  21  <--> A:  25       5
 :  26  <-->  :  28     A:  37  <--> A:  39       3
 :  29  <-->  :  29     A:  42  <--> A:  42       1
 :  32  <-->  :  41     A:  44  <--> A:  53      10
 :  44  <-->  :  50     A:  54  <--> A:  60       7
 :  52  <-->  :  52     A:  61  <--> A:  61       1
 :  53  <-->  :  60     A:  63  <--> A:  70       8
 :  61  <-->  :  62     A:  73  <--> A:  74       2
