# Supplementary material for: Non-sequential protein structure alignment by conformational space annealing and local refinement
Source: PLoS One. 2019 Jan 30;14(1):e0210177. doi: 10.1371/journal.pone.0210177 (PMC6353097; doi:10.1371/journal.pone.0210177)
Supplement: S2 File — (GZ) [file pone.0210177.s002.tar.gz › HOMSTRAD/dali_b4/TIL-1ate-1coua/refine.so.b1]

score : 70.127815
sequence len : 62 85
equivalence len : 51
equiv :
[-1 -1 -1 -1 -1 74  7 -1  8  9 10 11 12 13 14 15 18 19 20 21 22 23 24 35 -1
 36 37 38 41 -1 -1 43 44 45 46 47  3 49 50 51 -1 54 52 53 -1 55 56 57 58 77
 61 59 63 62 64 65 66 67 68 69 70 71]
     seq1_block              seq2_block       bsize
 :   6  <-->  :   6     A:  75  <--> A:  75       1
 :   7  <-->  :   7     A:   8  <--> A:   8       1
 :   9  <-->  :  16     A:   9  <--> A:  16       8
 :  17  <-->  :  23     A:  19  <--> A:  25       7
 :  24  <-->  :  24     A:  36  <--> A:  36       1
 :  26  <-->  :  28     A:  37  <--> A:  39       3
 :  29  <-->  :  29     A:  42  <--> A:  42       1
 :  32  <-->  :  36     A:  44  <--> A:  48       5
 :  37  <-->  :  37     A:   4  <--> A:   4       1
 :  38  <-->  :  40     A:  50  <--> A:  52       3
 :  42  <-->  :  42     A:  55  <--> A:  55       1
 :  43  <-->  :  44     A:  53  <--> A:  54       2
 :  46  <-->  :  49     A:  56  <--> A:  59       4
 :  50  <-->  :  50     A:  78  <--> A:  78       1
 :  51  <-->  :  51     A:  62  <--> A:  62       1
 :  52  <-->  :  52     A:  60  <--> A:  60       1
 :  53  <-->  :  54     A:  64  <--> A:  63       2
 :  55  <-->  :  62     A:  65  <--> A:  72       8
