# Supplementary material for: Non-sequential protein structure alignment by conformational space annealing and local refinement
Source: PLoS One. 2019 Jan 30;14(1):e0210177. doi: 10.1371/journal.pone.0210177 (PMC6353097; doi:10.1371/journal.pone.0210177)
Supplement: S2 File — (GZ) [file pone.0210177.s002.tar.gz › HOMSTRAD/dali_b4/TIL-1ate-1coua/refine.sp]

score : 0.401454
sequence len : 62 85
equivalence len : 50
equiv :
[-1 -1 -1 -1 -1 -1  6  7  8  9 10 11 12 13 14 15 18 19 20 21 22 23 24 34 35
 36 37 38 39 -1 -1 43 44 45 46 47 48 49 50 51 52 -1 -1 53 54 55 56 57 58 -1
 -1 59 60 61 62 63 64 65 68 69 70 71]
      seq1_block          seq2_block  bsize
 :   7  <-->  :  16     A:   7  <--> A:  16      10
 :  17  <-->  :  23     A:  19  <--> A:  25       7
 :  24  <-->  :  29     A:  35  <--> A:  40       6
 :  32  <-->  :  41     A:  44  <--> A:  53      10
 :  44  <-->  :  49     A:  54  <--> A:  59       6
 :  52  <-->  :  58     A:  60  <--> A:  66       7
 :  59  <-->  :  62     A:  69  <--> A:  72       4
