# Supplementary material for: Non-sequential protein structure alignment by conformational space annealing and local refinement
Source: PLoS One. 2019 Jan 30;14(1):e0210177. doi: 10.1371/journal.pone.0210177 (PMC6353097; doi:10.1371/journal.pone.0210177)
Supplement: S2 File — (GZ) [file pone.0210177.s002.tar.gz › HOMSTRAD/dali_b4/TIL-1ate-1coua/refine.sp.b1]

score : 0.459994
sequence len : 62 85
equivalence len : 52
equiv :
[-1 -1 -1 -1 -1 -1  7  8 52  9 10 11 12 13 14 15 18 42 19 22 23 25 24 35 -1
 36 37 38 41 -1 -1 43 44 45 46 47 48 49 50 51 20 21 -1 53 54 55 56 57 58 77
 75 59 60 62 63 64 66 65 68 69 71 70]
     seq1_block              seq2_block       bsize
 :   7  <-->  :   8     A:   8  <--> A:   9       2
 :   9  <-->  :   9     A:  53  <--> A:  53       1
 :  10  <-->  :  16     A:  10  <--> A:  16       7
 :  17  <-->  :  17     A:  19  <--> A:  19       1
 :  18  <-->  :  18     A:  43  <--> A:  43       1
 :  19  <-->  :  19     A:  20  <--> A:  20       1
 :  20  <-->  :  21     A:  23  <--> A:  24       2
 :  22  <-->  :  23     A:  26  <--> A:  25       2
 :  24  <-->  :  24     A:  36  <--> A:  36       1
 :  26  <-->  :  28     A:  37  <--> A:  39       3
 :  29  <-->  :  29     A:  42  <--> A:  42       1
 :  32  <-->  :  40     A:  44  <--> A:  52       9
 :  41  <-->  :  42     A:  21  <--> A:  22       2
 :  44  <-->  :  49     A:  54  <--> A:  59       6
 :  50  <-->  :  50     A:  78  <--> A:  78       1
 :  51  <-->  :  51     A:  76  <--> A:  76       1
 :  52  <-->  :  53     A:  60  <--> A:  61       2
 :  54  <-->  :  56     A:  63  <--> A:  65       3
 :  57  <-->  :  58     A:  67  <--> A:  66       2
 :  59  <-->  :  60     A:  69  <--> A:  70       2
 :  61  <-->  :  62     A:  72  <--> A:  71       2
