# Supplementary material for: Non-sequential protein structure alignment by conformational space annealing and local refinement
Source: PLoS One. 2019 Jan 30;14(1):e0210177. doi: 10.1371/journal.pone.0210177 (PMC6353097; doi:10.1371/journal.pone.0210177)
Supplement: S2 File — (GZ) [file pone.0210177.s002.tar.gz › HOMSTRAD/dali_b4/TIL-1ate-1coua/refine.tm]

score : 0.406895
sequence len : 62 85
equivalence len : 54
equiv :
[-1 -1 -1 -1  5  6  7  8 -1  9 10 11 12 13 14 15 18 19 20 21 22 26 25 24 23
 36 37 38 39 40 41 43 44 45 46 47 48 49 50 51 52 -1 -1 53 54 55 56 57 58 59
 -1 60 61 62 63 64 65 67 68 69 70 71]
      seq1_block          seq2_block  bsize
 :   5  <-->  :   8     A:   6  <--> A:   9       4
 :  10  <-->  :  16     A:  10  <--> A:  16       7
 :  17  <-->  :  21     A:  19  <--> A:  23       5
 :  22  <-->  :  25     A:  27  <--> A:  24       4
 :  26  <-->  :  31     A:  37  <--> A:  42       6
 :  32  <-->  :  41     A:  44  <--> A:  53      10
 :  44  <-->  :  50     A:  54  <--> A:  60       7
 :  52  <-->  :  57     A:  61  <--> A:  66       6
 :  58  <-->  :  62     A:  68  <--> A:  72       5
