# Supplementary material for: Non-sequential protein structure alignment by conformational space annealing and local refinement
Source: PLoS One. 2019 Jan 30;14(1):e0210177. doi: 10.1371/journal.pone.0210177 (PMC6353097; doi:10.1371/journal.pone.0210177)
Supplement: S2 File — (GZ) [file pone.0210177.s002.tar.gz › HOMSTRAD/dali_b4/TIL-1ate-1coua/refine.tm.b1]

score : 0.454501
sequence len : 62 85
equivalence len : 57
equiv :
[-1 -1 -1 -1  3  5  7  8 63  9 10 11 12 13 14 15 18 42 19 22 23 25 24 35 34
 36 37 38 41 40 -1 43 44 45 46 47 48 49 50 51 52 21 20 53 54 55 56 57 58 77
 60 59 62 61 64 65 66 67 68 69 71 70]
     seq1_block              seq2_block       bsize
 :   5  <-->  :   5     A:   4  <--> A:   4       1
 :   6  <-->  :   6     A:   6  <--> A:   6       1
 :   7  <-->  :   8     A:   8  <--> A:   9       2
 :   9  <-->  :   9     A:  64  <--> A:  64       1
 :  10  <-->  :  16     A:  10  <--> A:  16       7
 :  17  <-->  :  17     A:  19  <--> A:  19       1
 :  18  <-->  :  18     A:  43  <--> A:  43       1
 :  19  <-->  :  19     A:  20  <--> A:  20       1
 :  20  <-->  :  21     A:  23  <--> A:  24       2
 :  22  <-->  :  23     A:  26  <--> A:  25       2
 :  24  <-->  :  25     A:  36  <--> A:  35       2
 :  26  <-->  :  28     A:  37  <--> A:  39       3
 :  29  <-->  :  30     A:  42  <--> A:  41       2
 :  32  <-->  :  41     A:  44  <--> A:  53      10
 :  42  <-->  :  43     A:  22  <--> A:  21       2
 :  44  <-->  :  49     A:  54  <--> A:  59       6
 :  50  <-->  :  50     A:  78  <--> A:  78       1
 :  51  <-->  :  52     A:  61  <--> A:  60       2
 :  53  <-->  :  54     A:  63  <--> A:  62       2
 :  55  <-->  :  60     A:  65  <--> A:  70       6
 :  61  <-->  :  62     A:  72  <--> A:  71       2
