# Supplementary material for: Non-sequential protein structure alignment by conformational space annealing and local refinement
Source: PLoS One. 2019 Jan 30;14(1):e0210177. doi: 10.1371/journal.pone.0210177 (PMC6353097; doi:10.1371/journal.pone.0210177)
Supplement: S2 File — (GZ) [file pone.0210177.s002.tar.gz › HOMSTRAD/dali_b4/Chorismate_mut-1ecma-5csma/refine.so.b1]

score : 77.602886
sequence len : 186 250
equivalence len : 163
equiv :
[  0  10  11  12  13  14  15  16  17  18  19  20  21  22  23  24  25  26
  27  28  29  30  31  32  33  34  35  36  -1  -1  -1  -1  -1  -1  -1  -1
  -1  -1  -1  -1 134 133  -1  46  39  44  40  42  43  57  59  -1 128  60
  66  62  61  63  84  85  65  83  82  58 113 114 115 116 117 118 119 120
 121 122 123 124 125 126 127 129 132  70 130 131  -1  -1  -1  -1  -1  -1
  -1  -1 137 136  -1 138 139 140 141 142 143 144 145 146 147 148 149 150
 151 152 153 154 155 156 158  80 159 160 161 162 163 164 165 166 167 168
 169 170 171   4 190 191 192 193 194 195 196 197 198 199 200 201 202 203
 204 205 206 207 208 209 210 212 217 218 219 220 221 222 223 224 225 226
 227 228 230 231 232 233 234 235 236 237 238 239 240 241 242 243 244 245
 246 179 173  96 189 188]
     seq1_block              seq2_block       bsize
A:   5  <--> A:   5     A:   1  <--> A:   1       1
A:   6  <--> A:  32     A:  11  <--> A:  37      27
A:  45  <--> A:  46     A: 135  <--> A: 134       2
A:  48  <--> A:  48     A:  47  <--> A:  47       1
A:  49  <--> A:  49     A:  40  <--> A:  40       1
A:  50  <--> A:  50     A:  45  <--> A:  45       1
A:  51  <--> A:  51     A:  41  <--> A:  41       1
A:  52  <--> A:  53     A:  43  <--> A:  44       2
A:  54  <--> A:  54     A:  58  <--> A:  58       1
A:  55  <--> A:  55     A:  60  <--> A:  60       1
A:  57  <--> A:  57     A: 129  <--> A: 129       1
A:  58  <--> A:  58     A:  61  <--> A:  61       1
A:  59  <--> A:  59     A:  67  <--> A:  67       1
A:  60  <--> A:  61     A:  63  <--> A:  62       2
A:  62  <--> A:  62     A:  64  <--> A:  64       1
A:  63  <--> A:  64     A:  85  <--> A:  86       2
A:  65  <--> A:  65     A:  66  <--> A:  66       1
A:  66  <--> A:  67     A:  84  <--> A:  83       2
A:  68  <--> A:  68     A:  59  <--> A:  59       1
A:  69  <--> A:  83     A: 114  <--> A: 128      15
A:  84  <--> A:  84     A: 130  <--> A: 130       1
A:  85  <--> A:  85     A: 133  <--> A: 133       1
A:  86  <--> A:  86     A:  71  <--> A:  71       1
A:  87  <--> A:  88     A: 131  <--> A: 132       2
B:   7  <--> B:   8     A: 138  <--> A: 137       2
B:  10  <--> B:  28     A: 139  <--> A: 157      19
B:  29  <--> B:  29     A: 159  <--> A: 159       1
B:  30  <--> B:  30     A:  81  <--> A:  81       1
B:  31  <--> B:  43     A: 160  <--> A: 172      13
B:  44  <--> B:  44     A:   5  <--> A:   5       1
B:  45  <--> B:  65     A: 191  <--> A: 211      21
B:  66  <--> B:  66     A: 213  <--> A: 213       1
B:  67  <--> B:  78     A: 224  <--> A: 235      12
B:  79  <--> B:  95     A: 237  <--> A: 253      17
B:  96  <--> B:  96     A: 180  <--> A: 180       1
B:  97  <--> B:  97     A: 174  <--> A: 174       1
B:  98  <--> B:  98     A:  97  <--> A:  97       1
B:  99  <--> B: 100     A: 190  <--> A: 189       2
