# Supplementary material for: Non-sequential protein structure alignment by conformational space annealing and local refinement
Source: PLoS One. 2019 Jan 30;14(1):e0210177. doi: 10.1371/journal.pone.0210177 (PMC6353097; doi:10.1371/journal.pone.0210177)
Supplement: S2 File — (GZ) [file pone.0210177.s002.tar.gz › HOMSTRAD/dali_b4/Chorismate_mut-1ecma-5csma/refine.tm]

score : 0.647871
sequence len : 186 250
equivalence len : 166
equiv :
[  9  10  11  12  13  14  15  16  17  18  19  20  21  22  23  24  25  26
  27  28  29  30  31  32  33  34  35  36  -1  -1  -1  -1  -1  -1  -1  -1
  -1  -1  -1  -1  -1  -1  37  38  39  40  41  42  43  59  58  57  56  60
  61  62  63  64  85  84  83  82 111 112 113 114 115 116 117 118 119 120
 121 122 123 124 125 126 127 128 129  -1 130 131 132 133  -1  -1  -1  -1
  -1 137 136 135 134 138 139 140 141 142 143 144 145 146 147 148 149 150
 151 152 153 154 155 156 157 158 159 160 161 162 163 164 165 166 167 168
 169 170 171 172 190 191 192 193 194 195 196 197 198 199 200 201 202 203
 204 205 206 207 208 209 210 211 217 218 219 220 221 222 223 224 225 226
 227 228 230 231 232 233 234 235 236 237 238 239 240 241 242 243 244 245
 246 178 179 180 181 182]
     seq1_block              seq2_block       bsize
A:   5  <--> A:  32     A:  10  <--> A:  37      28
A:  47  <--> A:  53     A:  38  <--> A:  44       7
A:  54  <--> A:  57     A:  60  <--> A:  57       4
A:  58  <--> A:  62     A:  61  <--> A:  65       5
A:  63  <--> A:  66     A:  86  <--> A:  83       4
A:  67  <--> A:  85     A: 112  <--> A: 130      19
A:  87  <--> A:  90     A: 131  <--> A: 134       4
B:   6  <--> B:   9     A: 138  <--> A: 135       4
B:  10  <--> B:  44     A: 139  <--> A: 173      35
B:  45  <--> B:  66     A: 191  <--> A: 212      22
B:  67  <--> B:  78     A: 224  <--> A: 235      12
B:  79  <--> B:  95     A: 237  <--> A: 253      17
B:  96  <--> B: 100     A: 179  <--> A: 183       5
