# Supplementary material for: Non-sequential protein structure alignment by conformational space annealing and local refinement
Source: PLoS One. 2019 Jan 30;14(1):e0210177. doi: 10.1371/journal.pone.0210177 (PMC6353097; doi:10.1371/journal.pone.0210177)
Supplement: S2 File — (GZ) [file pone.0210177.s002.tar.gz › HOMSTRAD/dali_b4/alpha-amylase-1uok-1vjs/init]

score : 3079.696622
sequence len : 479 380
equivalence len : 323
equiv :
[ -1  -1  -1  -1  -1  -1  -1   1   2   3   4   5   6   7   8  -1  -1  11
  12  13  14  -1  -1  -1  -1  15  16  17  18  19  20  21  22  23  24  25
  26  27  28  29  30  31  32  33  34  35  36  37  38  39  40  41  42  43
  44  45  46  47  -1  50  51  52  53  54  55  56  57  58  59  60  61  62
  72  73  74  75  76  77  78  79  80  81  82  83  84  85  86  87  88  89
  90  91  92  93  94  95  96  97  98  99 100 101 102 103 104 105 106  -1
 138 137 136 135  -1  -1 109 110 111 112  -1  -1  -1 153 154 155 156 157
 158 159  -1 129 128 127 126  -1  -1 115 116 117 118 119  -1  -1  -1  -1
  -1 169 170 171 172 162 163 164 165 133 132 131 130  -1  -1  -1  -1  -1
  -1 181 182 183 184 185 186 187 188 189 190 191 192 193 194 195 196 197
 198 199 200 201 202 203 204 205 206 207 208 210 211 212 213 214 215 216
 217 218 219 220 221 222  -1  -1  -1  -1 124 123 122 121 120  -1  -1  -1
  -1  -1  -1  -1  -1  -1  -1  -1  -1  -1  -1  -1  -1  -1  -1  -1 223 224
 225 226 227 228 229 230 231 232 233 234 235 236 239 240 241 242 243 244
 245 246 247 248 249 250 251 252 253 254 255 256 257 258 259 260 261 265
 264 263 262  -1 266 267 268 269 270 271 272 273 274 275 276 277  -1  -1
  -1  -1  -1  -1  -1  -1  -1  -1  -1 287 288 289 290 291 292 293 294 295
 296 297  -1  -1 298 299 300 301 302 303  -1  -1 304 305 306 307 308 309
 310 311 312 313 314 315 323 324 325 326 279 280 281 282 283  -1  -1  -1
  -1  -1 327 328 329 330 331 332 333 334 335 336 337 338 339 340 342 343
 344 345 346 347 348 349 350 351 352 365 364 363 362  -1  -1  -1  -1  -1
  -1  -1  -1  -1  -1  -1  -1  -1  -1  -1  -1  -1  -1  -1  -1  -1  -1  -1
  -1  -1  -1  -1  -1  -1  -1  -1  -1  -1  -1  -1  -1  -1  -1  -1 321 320
 319 318 317 316  -1 357 356 355 354  -1  -1  -1  -1  -1  -1  -1  -1  -1
  -1  -1  -1  -1  -1  -1  -1  -1 358 359 360 361  -1  -1  -1  -1  -1  -1
  -1  -1  -1  -1  -1  -1  -1  -1  -1 366 367 368 369 370 371 372 373 374
 375 376 377 378 379  -1  -1  -1  -1  -1  -1]
     seq1_block              seq2_block       bsize
 :   8  <-->  :  15      :   4  <-->  :  11       8
 :  18  <-->  :  21      :  14  <-->  :  17       4
 :  26  <-->  :  58      :  18  <-->  :  50      33
 :  60  <-->  :  72      :  53  <-->  :  65      13
 :  73  <-->  : 107      :  75  <-->  : 109      35
 : 109  <-->  : 112      : 141  <-->  : 138       4
 : 115  <-->  : 118      : 112  <-->  : 115       4
 : 122  <-->  : 128      : 156  <-->  : 162       7
 : 130  <-->  : 133      : 132  <-->  : 129       4
 : 136  <-->  : 140      : 118  <-->  : 122       5
 : 146  <-->  : 149      : 172  <-->  : 175       4
 : 150  <-->  : 153      : 165  <-->  : 168       4
 : 154  <-->  : 157      : 136  <-->  : 133       4
 : 164  <-->  : 191      : 195  <-->  : 222      28
 : 192  <-->  : 204      : 224  <-->  : 236      13
 : 209  <-->  : 213      : 127  <-->  : 123       5
 : 233  <-->  : 246      : 237  <-->  : 250      14
 : 247  <-->  : 269      : 253  <-->  : 275      23
 : 270  <-->  : 273      : 279  <-->  : 276       4
 : 275  <-->  : 286      : 280  <-->  : 291      12
 : 298  <-->  : 308      : 301  <-->  : 311      11
 : 311  <-->  : 316      : 312  <-->  : 317       6
 : 319  <-->  : 330      : 318  <-->  : 329      12
 : 331  <-->  : 334      : 337  <-->  : 340       4
 : 335  <-->  : 339      : 293  <-->  : 297       5
 : 345  <-->  : 358      : 341  <-->  : 354      14
 : 359  <-->  : 369      : 356  <-->  : 366      11
 : 370  <-->  : 373      : 379  <-->  : 376       4
 : 413  <-->  : 418      : 335  <-->  : 330       6
 : 420  <-->  : 423      : 371  <-->  : 368       4
 : 441  <-->  : 444      : 372  <-->  : 375       4
 : 460  <-->  : 473      : 380  <-->  : 393      14
