# Supplementary material for: Non-sequential protein structure alignment by conformational space annealing and local refinement
Source: PLoS One. 2019 Jan 30;14(1):e0210177. doi: 10.1371/journal.pone.0210177 (PMC6353097; doi:10.1371/journal.pone.0210177)
Supplement: S2 File — (GZ) [file pone.0210177.s002.tar.gz › HOMSTRAD/dali_b4/alpha-amylase-1uok-1vjs/refine.so.b1]

score : 73.831400
sequence len : 479 380
equivalence len : 316
equiv :
[ -1  -1  -1  -1  -1  -1  -1  -1   2   3   4   5   6   7   8  -1  -1  12
  -1  -1  62  -1  16  15  -1  -1  13  -1  18  19  20  21  22  23  24  25
  26  27  28  29  30  31  32  33  34  35  36  37  38  39  40  41  42  43
  44  45  46  50  -1  -1  51  52  53  54  55  56  57  58  59  60  61  72
  71  73  74  75  76  77  78  79  80  81  82  83  84  85  86  87  88  89
  90  91  92  93  94  95  96  97  98  99 100 101 102 103 104 105 106 361
 138 152 136 137  -1 154 109 110  -1  -1  -1  -1  -1 153  -1 155 156 157
 158 174 173 129 115 127 126  -1  -1  -1 116 117 118 119  -1 291  -1  -1
  -1 169 170 171 172 162 163 133 132 111 112 131 114 130 159 160  -1  -1
  -1 181 182 183 184 185 186 187 188 189 190 191 192 193 194 195 196 197
 198 199 200 201 202 203 204 205 206 207 208 210 211 212 213 214 215 216
 217 218 219 220 221 222 223  -1  -1  -1  -1 123 122 124 121  -1  -1  -1
  -1  -1  -1  -1 120  -1  -1 238  -1  -1  -1  -1  -1  -1  -1  -1 224 262
 225 226 227 228 229 230 231 232 233 234 235  17 239 240 241 242 243 244
 245 246 247 248 249 250 256 254 253 257 258 251  -1 261 260  -1 265  -1
  -1 264  -1 266  -1 267 268 269 270  -1 272 273 276 275  -1  -1  -1  -1
  -1  -1  -1  -1 320  -1  -1  -1  -1 287 280  -1 288 289  -1 277 292 295
 296 297 294 135 298 299 300 301 302 303  -1  -1 304 305 306 307 308 309
 310 311 312 313 314 315 324  -1 325 326  -1  -1 279 282  -1  -1  -1  -1
  -1 328 327  -1 329 330 331 332 333 334 335 336 337 338 339 340 342 343
 344 345 346 347 348 349 350 351 352 365 366 363  -1 362 359 360  -1  -1
  -1  -1  -1  -1  -1  -1  -1  -1  -1  -1  -1  -1  -1  -1  -1  -1  -1  -1
  -1  -1  -1  -1  -1  -1  -1  -1  -1  -1  -1  -1  -1  -1  -1 290 322 318
 319  -1 317 316  11 357 356 355  -1  -1  -1  -1  -1  -1  -1  -1  -1  -1
  -1  -1  -1  -1  -1  -1  -1  -1 358  -1  -1  -1  -1 321  -1  -1  -1  -1
  -1  -1  -1  -1  -1  -1  -1  -1 368 369 367 372 165 370 371 375 373 374
 378 376 377   1 379  -1  -1  -1 341  14  -1]
     seq1_block              seq2_block       bsize
 :   9  <-->  :  15      :   5  <-->  :  11       7
 :  18  <-->  :  18      :  15  <-->  :  15       1
 :  21  <-->  :  21      :  65  <-->  :  65       1
 :  23  <-->  :  24      :  19  <-->  :  18       2
 :  27  <-->  :  27      :  16  <-->  :  16       1
 :  29  <-->  :  57      :  21  <-->  :  49      29
 :  58  <-->  :  58      :  53  <-->  :  53       1
 :  61  <-->  :  71      :  54  <-->  :  64      11
 :  72  <-->  :  73      :  75  <-->  :  74       2
 :  74  <-->  : 107      :  76  <-->  : 109      34
 : 108  <-->  : 108      : 375  <-->  : 375       1
 : 109  <-->  : 109      : 141  <-->  : 141       1
 : 110  <-->  : 110      : 155  <-->  : 155       1
 : 111  <-->  : 112      : 139  <-->  : 140       2
 : 114  <-->  : 114      : 157  <-->  : 157       1
 : 115  <-->  : 116      : 112  <-->  : 113       2
 : 122  <-->  : 122      : 156  <-->  : 156       1
 : 124  <-->  : 127      : 158  <-->  : 161       4
 : 128  <-->  : 129      : 177  <-->  : 176       2
 : 130  <-->  : 130      : 132  <-->  : 132       1
 : 131  <-->  : 131      : 118  <-->  : 118       1
 : 132  <-->  : 133      : 130  <-->  : 129       2
 : 137  <-->  : 140      : 119  <-->  : 122       4
 : 142  <-->  : 142      : 305  <-->  : 305       1
 : 146  <-->  : 149      : 172  <-->  : 175       4
 : 150  <-->  : 151      : 165  <-->  : 166       2
 : 152  <-->  : 153      : 136  <-->  : 135       2
 : 154  <-->  : 155      : 114  <-->  : 115       2
 : 156  <-->  : 156      : 134  <-->  : 134       1
 : 157  <-->  : 157      : 117  <-->  : 117       1
 : 158  <-->  : 158      : 133  <-->  : 133       1
 : 159  <-->  : 160      : 162  <-->  : 163       2
 : 164  <-->  : 191      : 195  <-->  : 222      28
 : 192  <-->  : 205      : 224  <-->  : 237      14
 : 210  <-->  : 211      : 126  <-->  : 125       2
 : 212  <-->  : 212      : 127  <-->  : 127       1
 : 213  <-->  : 213      : 124  <-->  : 124       1
 : 221  <-->  : 221      : 123  <-->  : 123       1
 : 224  <-->  : 224      : 252  <-->  : 252       1
 : 233  <-->  : 233      : 238  <-->  : 238       1
 : 234  <-->  : 234      : 276  <-->  : 276       1
 : 235  <-->  : 245      : 239  <-->  : 249      11
 : 246  <-->  : 246      :  20  <-->  :  20       1
 : 247  <-->  : 258      : 253  <-->  : 264      12
 : 259  <-->  : 259      : 270  <-->  : 270       1
 : 260  <-->  : 261      : 268  <-->  : 267       2
 : 262  <-->  : 263      : 271  <-->  : 272       2
 : 264  <-->  : 264      : 265  <-->  : 265       1
 : 266  <-->  : 267      : 275  <-->  : 274       2
 : 269  <-->  : 269      : 279  <-->  : 279       1
 : 272  <-->  : 272      : 278  <-->  : 278       1
 : 274  <-->  : 274      : 280  <-->  : 280       1
 : 276  <-->  : 279      : 281  <-->  : 284       4
 : 281  <-->  : 282      : 286  <-->  : 287       2
 : 283  <-->  : 284      : 290  <-->  : 289       2
 : 293  <-->  : 293      : 334  <-->  : 334       1
 : 298  <-->  : 298      : 301  <-->  : 301       1
 : 299  <-->  : 299      : 294  <-->  : 294       1
 : 301  <-->  : 302      : 302  <-->  : 303       2
 : 304  <-->  : 304      : 291  <-->  : 291       1
 : 305  <-->  : 305      : 306  <-->  : 306       1
 : 306  <-->  : 308      : 309  <-->  : 311       3
 : 309  <-->  : 309      : 308  <-->  : 308       1
 : 310  <-->  : 310      : 138  <-->  : 138       1
 : 311  <-->  : 316      : 312  <-->  : 317       6
 : 319  <-->  : 330      : 318  <-->  : 329      12
 : 331  <-->  : 331      : 338  <-->  : 338       1
 : 333  <-->  : 334      : 339  <-->  : 340       2
 : 337  <-->  : 337      : 293  <-->  : 293       1
 : 338  <-->  : 338      : 296  <-->  : 296       1
 : 344  <-->  : 345      : 342  <-->  : 341       2
 : 347  <-->  : 358      : 343  <-->  : 354      12
 : 359  <-->  : 369      : 356  <-->  : 366      11
 : 370  <-->  : 371      : 379  <-->  : 380       2
 : 372  <-->  : 372      : 377  <-->  : 377       1
 : 374  <-->  : 374      : 376  <-->  : 376       1
 : 375  <-->  : 376      : 373  <-->  : 374       2
 : 412  <-->  : 412      : 304  <-->  : 304       1
 : 413  <-->  : 413      : 336  <-->  : 336       1
 : 414  <-->  : 415      : 332  <-->  : 333       2
 : 417  <-->  : 418      : 331  <-->  : 330       2
 : 419  <-->  : 419      :  14  <-->  :  14       1
 : 420  <-->  : 422      : 371  <-->  : 369       3
 : 441  <-->  : 441      : 372  <-->  : 372       1
 : 446  <-->  : 446      : 335  <-->  : 335       1
 : 459  <-->  : 460      : 382  <-->  : 383       2
 : 461  <-->  : 461      : 381  <-->  : 381       1
 : 462  <-->  : 462      : 386  <-->  : 386       1
 : 463  <-->  : 463      : 168  <-->  : 168       1
 : 464  <-->  : 465      : 384  <-->  : 385       2
 : 466  <-->  : 466      : 389  <-->  : 389       1
 : 467  <-->  : 468      : 387  <-->  : 388       2
 : 469  <-->  : 469      : 392  <-->  : 392       1
 : 470  <-->  : 471      : 390  <-->  : 391       2
 : 472  <-->  : 472      :   4  <-->  :   4       1
 : 473  <-->  : 473      : 393  <-->  : 393       1
 : 477  <-->  : 477      : 355  <-->  : 355       1
 : 478  <-->  : 478      :  17  <-->  :  17       1
