# Supplementary material for: Non-sequential protein structure alignment by conformational space annealing and local refinement
Source: PLoS One. 2019 Jan 30;14(1):e0210177. doi: 10.1371/journal.pone.0210177 (PMC6353097; doi:10.1371/journal.pone.0210177)
Supplement: S2 File — (GZ) [file pone.0210177.s002.tar.gz › HOMSTRAD/dali_b4/alpha-amylase-1uok-1vjs/refine.sp]

score : 0.846673
sequence len : 479 380
equivalence len : 318
equiv :
[ -1  -1  -1  -1  -1  -1  -1   1   2   3   4   5   6   7   9  10  11  12
  -1  -1  -1  -1  -1  -1  16  15  14  13  18  19  20  21  22  23  24  25
  26  27  28  29  30  31  32  33  34  35  36  37  38  39  40  41  42  43
  44  45  46  47  -1  50  51  52  53  54  55  56  57  58  59  60  61  62
  72  73  74  75  76  77  78  79  80  81  82  83  84  85  86  87  88  89
  90  91  92  93  94  95  96  97  98  99 100 101 102 103 104 105 106 139
 138 137 136 135  -1  -1 109 110 111 112  -1  -1 152 153 154 155 156 157
 158 159  -1 129 128 127 126  -1  -1 115 116 117 118 119  -1  -1  -1  -1
  -1 168 169 170 171 162 163 164 165 133 132 131 130 172 173 174 175  -1
  -1 181 182 183 184 185 186 187 188 189 190 191 192 193 194 195 196 197
 198 199 200 201 202 203 204 205 206 207 208 210 211 212 213 214 215 216
 217 218 219 220 221 222 223  -1  -1  -1 124 123 122 121 120  -1  -1  -1
  -1  -1  -1  -1  -1  -1  -1  -1  -1  -1  -1  -1  -1  -1  -1  -1  -1 224
 225 226 227 228 229 230 231 232 233 234 235 236 239 240 241 242 243 244
 245 246 247 248 249 250 256 255 254 253 258 259 260 261 262 263  -1  -1
  -1 264 265 266 267  -1 268 269 270 271 272 273 274  -1  -1  -1  -1  -1
  -1  -1  -1  -1  -1  -1  -1  -1  -1  -1 286 287 288 289 292 293 294 295
 296 297  -1  -1 298 299 300 301 302 303  -1  -1 304 305 306 307 308 309
 310 311 312 313 314 315 323 324 325 326 327 280 281 282 283  -1  -1  -1
  -1  -1  -1 328 329 330 331 332 333 334 335 336 337 338 340 341 342 343
 344 345 346 347 348 349 350 351 367 366 365 364 363 362 361 360 359  -1
  -1  -1  -1  -1  -1  -1  -1  -1  -1  -1  -1  -1  -1  -1  -1  -1  -1  -1
  -1  -1  -1  -1  -1  -1  -1  -1  -1  -1  -1  -1  -1  -1  -1  -1  -1  -1
 319 318 317 316 357 356 355 354 353  -1  -1  -1  -1  -1  -1  -1  -1  -1
  -1  -1  -1  -1  -1  -1  -1  -1  -1  -1  -1  -1  -1  -1  -1  -1  -1  -1
  -1  -1  -1  -1  -1  -1  -1  -1 368 369 370 371 372 373 374 375 376 377
 378 379  -1  -1  -1  -1  -1  -1  -1  -1  -1]
     seq1_block              seq2_block       bsize
 :   8  <-->  :  14      :   4  <-->  :  10       7
 :  15  <-->  :  18      :  12  <-->  :  15       4
 :  25  <-->  :  28      :  19  <-->  :  16       4
 :  29  <-->  :  58      :  21  <-->  :  50      30
 :  60  <-->  :  72      :  53  <-->  :  65      13
 :  73  <-->  : 107      :  75  <-->  : 109      35
 : 108  <-->  : 112      : 142  <-->  : 138       5
 : 115  <-->  : 118      : 112  <-->  : 115       4
 : 121  <-->  : 128      : 155  <-->  : 162       8
 : 130  <-->  : 133      : 132  <-->  : 129       4
 : 136  <-->  : 140      : 118  <-->  : 122       5
 : 146  <-->  : 149      : 171  <-->  : 174       4
 : 150  <-->  : 153      : 165  <-->  : 168       4
 : 154  <-->  : 157      : 136  <-->  : 133       4
 : 158  <-->  : 161      : 175  <-->  : 178       4
 : 164  <-->  : 191      : 195  <-->  : 222      28
 : 192  <-->  : 205      : 224  <-->  : 237      14
 : 209  <-->  : 213      : 127  <-->  : 123       5
 : 234  <-->  : 246      : 238  <-->  : 250      13
 : 247  <-->  : 258      : 253  <-->  : 264      12
 : 259  <-->  : 262      : 270  <-->  : 267       4
 : 263  <-->  : 268      : 272  <-->  : 277       6
 : 272  <-->  : 275      : 278  <-->  : 281       4
 : 277  <-->  : 283      : 282  <-->  : 288       7
 : 299  <-->  : 302      : 300  <-->  : 303       4
 : 303  <-->  : 308      : 306  <-->  : 311       6
 : 311  <-->  : 316      : 312  <-->  : 317       6
 : 319  <-->  : 330      : 318  <-->  : 329      12
 : 331  <-->  : 335      : 337  <-->  : 341       5
 : 336  <-->  : 339      : 294  <-->  : 297       4
 : 346  <-->  : 356      : 342  <-->  : 352      11
 : 357  <-->  : 368      : 354  <-->  : 365      12
 : 369  <-->  : 377      : 381  <-->  : 373       9
 : 415  <-->  : 418      : 333  <-->  : 330       4
 : 419  <-->  : 423      : 371  <-->  : 367       5
 : 459  <-->  : 470      : 382  <-->  : 393      12
