# Supplementary material for: Non-sequential protein structure alignment by conformational space annealing and local refinement
Source: PLoS One. 2019 Jan 30;14(1):e0210177. doi: 10.1371/journal.pone.0210177 (PMC6353097; doi:10.1371/journal.pone.0210177)
Supplement: S2 File — (GZ) [file pone.0210177.s002.tar.gz › HOMSTRAD/dali_b4/alpha-amylase-1uok-1vjs/refine.sp.b1]

score : 0.912354
sequence len : 479 380
equivalence len : 330
equiv :
[ -1  -1  -1  -1  -1  -1  -1  -1   2   3   4   5   6   7   8  -1  -1  12
   9  -1  17  -1  -1  -1  15  13  14  16  18  19  20  21  22  23  24  25
  26  27  28  29  30  31  32  33  34  35  36  37  38  39  40  41  42  43
  44  45  46  50 180  -1  51  52  53  54  55  56  57  58  59  60  62  72
  71  73  74  75  76  77  78  79  80  81  82  83  84  85  86  87  88  89
  90  91  92  93  94  95  96  97  98  99 100 101 102 103 104 105 106 140
 138 152 136 137 139 153 109 110  -1 112  -1  -1  -1 151 154 155 156 157
 158 159 174 129 115 127 128  -1 126 170 116 117 118 119  -1  -1 320  -1
  -1  -1 169 171 161 162 163 132 165 133 111 131 114 172 173 160  -1  -1
  -1 181 182 183 184 185 186 187 188 189 190 191 192 193 194 195 196 197
 198 199 200 201 202 203 204 205 206 207 208 210 211 212 213 214 215 216
 217 218 219 220 221 222 223  -1  -1  -1 125 123 124 121 120  -1  -1  -1
  -1  -1  -1  -1  -1  -1 122  -1  -1  -1  -1  -1 259  -1  -1  -1 224 262
 225 226 227 228 229 230 231 232 233 234 235 236 239 240 241 242 243 244
 245 246 247 248 249 250 255 252 253 254 258 256 257 261 260 265  -1  -1
  -1 264  -1 263 266 267 268 269 270 271 272 251 276 275  -1  -1  -1  -1
  -1  -1  -1  -1  -1  -1  -1  -1  -1 283 280 281 288 289  -1 277 293 292
 296 297 294 295 298 299 300 301 302 303  -1  -1 304 305 306 307 308 309
 310 311 312 313 314 315 323 324 325 327 326 279 282 329 328  -1  -1  -1
  -1  -1  -1  -1  -1 330 331 332 333 334 335 336 337 338 339 340 342 343
 344 345 346 347 348 349 350 351 352 366  -1 364 363 361 362 360 359  -1
  -1  -1  -1 358  -1  -1  -1  -1  -1  -1  -1  -1  -1  -1  -1  -1  -1  -1
  -1  -1  -1  -1  -1  -1  -1  -1  -1  -1  -1  -1  -1  -1  -1  -1 322 318
 319  10 317 316  11 356 355 353 354  -1  -1  -1  -1  -1  -1  -1  -1  -1
  -1  -1  -1  -1  -1  -1 357  -1  -1  -1  -1  -1  -1  -1  -1 365  -1  -1
  -1  -1 368  -1  -1  -1  -1  -1  -1 369 367 371 372 370 374 375 373 377
 378 376   1   0 379  -1  -1  -1 341  -1  -1]
     seq1_block              seq2_block       bsize
 :   9  <-->  :  15      :   5  <-->  :  11       7
 :  18  <-->  :  18      :  15  <-->  :  15       1
 :  19  <-->  :  19      :  12  <-->  :  12       1
 :  21  <-->  :  21      :  20  <-->  :  20       1
 :  25  <-->  :  25      :  18  <-->  :  18       1
 :  26  <-->  :  27      :  16  <-->  :  17       2
 :  28  <-->  :  28      :  19  <-->  :  19       1
 :  29  <-->  :  57      :  21  <-->  :  49      29
 :  58  <-->  :  58      :  53  <-->  :  53       1
 :  59  <-->  :  59      : 194  <-->  : 194       1
 :  61  <-->  :  70      :  54  <-->  :  63      10
 :  71  <-->  :  71      :  65  <-->  :  65       1
 :  72  <-->  :  73      :  75  <-->  :  74       2
 :  74  <-->  : 107      :  76  <-->  : 109      34
 : 108  <-->  : 108      : 143  <-->  : 143       1
 : 109  <-->  : 109      : 141  <-->  : 141       1
 : 110  <-->  : 110      : 155  <-->  : 155       1
 : 111  <-->  : 112      : 139  <-->  : 140       2
 : 113  <-->  : 113      : 142  <-->  : 142       1
 : 114  <-->  : 114      : 156  <-->  : 156       1
 : 115  <-->  : 116      : 112  <-->  : 113       2
 : 118  <-->  : 118      : 115  <-->  : 115       1
 : 122  <-->  : 122      : 154  <-->  : 154       1
 : 123  <-->  : 128      : 157  <-->  : 162       6
 : 129  <-->  : 129      : 177  <-->  : 177       1
 : 130  <-->  : 130      : 132  <-->  : 132       1
 : 131  <-->  : 131      : 118  <-->  : 118       1
 : 132  <-->  : 133      : 130  <-->  : 131       2
 : 135  <-->  : 135      : 129  <-->  : 129       1
 : 136  <-->  : 136      : 173  <-->  : 173       1
 : 137  <-->  : 140      : 119  <-->  : 122       4
 : 143  <-->  : 143      : 334  <-->  : 334       1
 : 147  <-->  : 147      : 172  <-->  : 172       1
 : 148  <-->  : 148      : 174  <-->  : 174       1
 : 149  <-->  : 151      : 164  <-->  : 166       3
 : 152  <-->  : 152      : 135  <-->  : 135       1
 : 153  <-->  : 153      : 168  <-->  : 168       1
 : 154  <-->  : 154      : 136  <-->  : 136       1
 : 155  <-->  : 155      : 114  <-->  : 114       1
 : 156  <-->  : 156      : 134  <-->  : 134       1
 : 157  <-->  : 157      : 117  <-->  : 117       1
 : 158  <-->  : 159      : 175  <-->  : 176       2
 : 160  <-->  : 160      : 163  <-->  : 163       1
 : 164  <-->  : 191      : 195  <-->  : 222      28
 : 192  <-->  : 205      : 224  <-->  : 237      14
 : 209  <-->  : 209      : 128  <-->  : 128       1
 : 210  <-->  : 211      : 126  <-->  : 127       2
 : 212  <-->  : 213      : 124  <-->  : 123       2
 : 223  <-->  : 223      : 125  <-->  : 125       1
 : 229  <-->  : 229      : 273  <-->  : 273       1
 : 233  <-->  : 233      : 238  <-->  : 238       1
 : 234  <-->  : 234      : 276  <-->  : 276       1
 : 235  <-->  : 246      : 239  <-->  : 250      12
 : 247  <-->  : 258      : 253  <-->  : 264      12
 : 259  <-->  : 259      : 269  <-->  : 269       1
 : 260  <-->  : 262      : 266  <-->  : 268       3
 : 263  <-->  : 263      : 272  <-->  : 272       1
 : 264  <-->  : 265      : 270  <-->  : 271       2
 : 266  <-->  : 267      : 275  <-->  : 274       2
 : 268  <-->  : 268      : 279  <-->  : 279       1
 : 272  <-->  : 272      : 278  <-->  : 278       1
 : 274  <-->  : 274      : 277  <-->  : 277       1
 : 275  <-->  : 281      : 280  <-->  : 286       7
 : 282  <-->  : 282      : 265  <-->  : 265       1
 : 283  <-->  : 284      : 290  <-->  : 289       2
 : 298  <-->  : 298      : 297  <-->  : 297       1
 : 299  <-->  : 300      : 294  <-->  : 295       2
 : 301  <-->  : 302      : 302  <-->  : 303       2
 : 304  <-->  : 304      : 291  <-->  : 291       1
 : 305  <-->  : 306      : 307  <-->  : 306       2
 : 307  <-->  : 308      : 310  <-->  : 311       2
 : 309  <-->  : 310      : 308  <-->  : 309       2
 : 311  <-->  : 316      : 312  <-->  : 317       6
 : 319  <-->  : 330      : 318  <-->  : 329      12
 : 331  <-->  : 333      : 337  <-->  : 339       3
 : 334  <-->  : 335      : 341  <-->  : 340       2
 : 336  <-->  : 336      : 293  <-->  : 293       1
 : 337  <-->  : 337      : 296  <-->  : 296       1
 : 338  <-->  : 339      : 343  <-->  : 342       2
 : 348  <-->  : 358      : 344  <-->  : 354      11
 : 359  <-->  : 369      : 356  <-->  : 366      11
 : 370  <-->  : 370      : 380  <-->  : 380       1
 : 372  <-->  : 373      : 378  <-->  : 377       2
 : 374  <-->  : 375      : 375  <-->  : 376       2
 : 376  <-->  : 377      : 374  <-->  : 373       2
 : 382  <-->  : 382      : 372  <-->  : 372       1
 : 413  <-->  : 413      : 336  <-->  : 336       1
 : 414  <-->  : 415      : 332  <-->  : 333       2
 : 416  <-->  : 416      :  13  <-->  :  13       1
 : 417  <-->  : 418      : 331  <-->  : 330       2
 : 419  <-->  : 419      :  14  <-->  :  14       1
 : 420  <-->  : 421      : 370  <-->  : 369       2
 : 422  <-->  : 423      : 367  <-->  : 368       2
 : 439  <-->  : 439      : 371  <-->  : 371       1
 : 448  <-->  : 448      : 379  <-->  : 379       1
 : 453  <-->  : 453      : 382  <-->  : 382       1
 : 460  <-->  : 460      : 383  <-->  : 383       1
 : 461  <-->  : 461      : 381  <-->  : 381       1
 : 462  <-->  : 463      : 385  <-->  : 386       2
 : 464  <-->  : 464      : 384  <-->  : 384       1
 : 465  <-->  : 466      : 388  <-->  : 389       2
 : 467  <-->  : 467      : 387  <-->  : 387       1
 : 468  <-->  : 469      : 391  <-->  : 392       2
 : 470  <-->  : 470      : 390  <-->  : 390       1
 : 471  <-->  : 472      :   4  <-->  :   3       2
 : 473  <-->  : 473      : 393  <-->  : 393       1
 : 477  <-->  : 477      : 355  <-->  : 355       1
