# Supplementary material for: Non-sequential protein structure alignment by conformational space annealing and local refinement
Source: PLoS One. 2019 Jan 30;14(1):e0210177. doi: 10.1371/journal.pone.0210177 (PMC6353097; doi:10.1371/journal.pone.0210177)
Supplement: S2 File — (GZ) [file pone.0210177.s002.tar.gz › HOMSTRAD/dali_b4/alpha-amylase-1uok-1vjs/refine.tm.b1]

score : 0.713507
sequence len : 479 380
equivalence len : 364
equiv :
[ -1  -1  -1  -1  -1 238  -1   1   2   3   4   5   6   7   8   9  48  11
  12  -1  63  17  71  70  69  15  16  14  18  19  20  21  22  23  24  25
  26  27  28  29  30  31  32  33  34  35  36  37  38  39  40  41  42  43
  44  45  46  47 180  50  51  52  53  54  55  56  57  58  59  60  61  62
  72  73  74  75  76  77  78  79  80  81  82  83  84  85  86  87  88  89
  90  91  92  93  94  95  96  97  98  99 100 101 102 103 104 105 106 107
 138 137 136 108 152 135 109 110 111 112 177 178 151 153 154 155 156 157
 158 159 174 129 128 127 126 130 168 115 116 117 118 119 166 167  -1  -1
  -1 169 170 171 172 162 163 134 165 133 132 131 113 114 173 160 161 164
  67 181 182 183 184 185 186 187 188 189 190 191 192 193 194 195 196 197
 198 199 200 201 202 203 204 205 206 207 208 210 211 212 213 214 215 216
 217 218 219 220 221 222 223 176  -1 175 124 123 122 121 125  -1  -1  -1
  -1  -1  -1  -1 120  -1  -1  -1  -1  -1  -1  -1  -1  -1  -1 209 224 262
 225 226 227 228 229 230 231 232 233 234 235 236 239 240 241 242 243 244
 245 246 247 248 249 250 251 252 253 254 255 256 257 258 259 260 261 265
  -1 264 237 263 266 267 268 269 270 271 272 273 274 275 276 277 278  -1
  -1  -1  -1  -1  -1  -1  -1  -1 284 287 288 289 290 291 286 293 292  -1
 296 297 294 295 298 299 300 301 302 303  -1  -1 304 305 306 307 308 309
 310 311 312 313 314 315 323 324 325 326 279 280 281 282 283 327 285  -1
  -1 328  -1  -1 329 330 331 332 333 334 335 336 337 338 339 340 342 343
 344 345 346 347 348 349 350 351 352 365 366 363 364 362 361 360 359  -1
  -1  -1  -1  -1  -1  -1  -1 179 320  -1  -1  -1  -1  -1  -1  -1  -1  -1
  -1  -1  -1  -1  -1  -1  -1  -1  -1  -1  -1  -1  -1  -1  -1  -1 321 322
 319 318 317 316  10 357 356 355 354 353  -1  -1  -1  -1  -1  -1  -1  -1
  -1  -1  -1  -1  13  49  -1 358  -1  -1  -1  -1  -1  -1  -1  -1  -1  -1
  -1  -1 368  -1  -1  -1  -1  -1  -1 369 367 372 373 370 371 375 376 374
 378 379 377   0  -1  -1  -1  -1 341  -1  -1]
     seq1_block              seq2_block       bsize
 :   6  <-->  :   6      : 252  <-->  : 252       1
 :   8  <-->  :  16      :   4  <-->  :  12       9
 :  17  <-->  :  17      :  51  <-->  :  51       1
 :  18  <-->  :  19      :  14  <-->  :  15       2
 :  21  <-->  :  21      :  66  <-->  :  66       1
 :  22  <-->  :  22      :  20  <-->  :  20       1
 :  23  <-->  :  25      :  74  <-->  :  72       3
 :  26  <-->  :  27      :  18  <-->  :  19       2
 :  28  <-->  :  28      :  17  <-->  :  17       1
 :  29  <-->  :  58      :  21  <-->  :  50      30
 :  59  <-->  :  59      : 194  <-->  : 194       1
 :  60  <-->  :  72      :  53  <-->  :  65      13
 :  73  <-->  : 108      :  75  <-->  : 110      36
 : 109  <-->  : 111      : 141  <-->  : 139       3
 : 112  <-->  : 112      : 111  <-->  : 111       1
 : 113  <-->  : 113      : 155  <-->  : 155       1
 : 114  <-->  : 114      : 138  <-->  : 138       1
 : 115  <-->  : 118      : 112  <-->  : 115       4
 : 119  <-->  : 120      : 180  <-->  : 181       2
 : 121  <-->  : 121      : 154  <-->  : 154       1
 : 122  <-->  : 128      : 156  <-->  : 162       7
 : 129  <-->  : 129      : 177  <-->  : 177       1
 : 130  <-->  : 133      : 132  <-->  : 129       4
 : 134  <-->  : 134      : 133  <-->  : 133       1
 : 135  <-->  : 135      : 171  <-->  : 171       1
 : 136  <-->  : 140      : 118  <-->  : 122       5
 : 141  <-->  : 142      : 169  <-->  : 170       2
 : 146  <-->  : 149      : 172  <-->  : 175       4
 : 150  <-->  : 151      : 165  <-->  : 166       2
 : 152  <-->  : 152      : 137  <-->  : 137       1
 : 153  <-->  : 153      : 168  <-->  : 168       1
 : 154  <-->  : 156      : 136  <-->  : 134       3
 : 157  <-->  : 158      : 116  <-->  : 117       2
 : 159  <-->  : 159      : 176  <-->  : 176       1
 : 160  <-->  : 161      : 163  <-->  : 164       2
 : 162  <-->  : 162      : 167  <-->  : 167       1
 : 163  <-->  : 163      :  70  <-->  :  70       1
 : 164  <-->  : 191      : 195  <-->  : 222      28
 : 192  <-->  : 205      : 224  <-->  : 237      14
 : 206  <-->  : 206      : 179  <-->  : 179       1
 : 208  <-->  : 208      : 178  <-->  : 178       1
 : 209  <-->  : 212      : 127  <-->  : 124       4
 : 213  <-->  : 213      : 128  <-->  : 128       1
 : 221  <-->  : 221      : 123  <-->  : 123       1
 : 232  <-->  : 232      : 223  <-->  : 223       1
 : 233  <-->  : 233      : 238  <-->  : 238       1
 : 234  <-->  : 234      : 276  <-->  : 276       1
 : 235  <-->  : 246      : 239  <-->  : 250      12
 : 247  <-->  : 269      : 253  <-->  : 275      23
 : 270  <-->  : 270      : 279  <-->  : 279       1
 : 272  <-->  : 272      : 278  <-->  : 278       1
 : 273  <-->  : 273      : 251  <-->  : 251       1
 : 274  <-->  : 274      : 277  <-->  : 277       1
 : 275  <-->  : 287      : 280  <-->  : 292      13
 : 297  <-->  : 297      : 298  <-->  : 298       1
 : 298  <-->  : 302      : 301  <-->  : 305       5
 : 303  <-->  : 303      : 300  <-->  : 300       1
 : 304  <-->  : 305      : 307  <-->  : 306       2
 : 307  <-->  : 308      : 310  <-->  : 311       2
 : 309  <-->  : 310      : 308  <-->  : 309       2
 : 311  <-->  : 316      : 312  <-->  : 317       6
 : 319  <-->  : 330      : 318  <-->  : 329      12
 : 331  <-->  : 334      : 337  <-->  : 340       4
 : 335  <-->  : 339      : 293  <-->  : 297       5
 : 340  <-->  : 340      : 341  <-->  : 341       1
 : 341  <-->  : 341      : 299  <-->  : 299       1
 : 344  <-->  : 344      : 342  <-->  : 342       1
 : 347  <-->  : 358      : 343  <-->  : 354      12
 : 359  <-->  : 369      : 356  <-->  : 366      11
 : 370  <-->  : 371      : 379  <-->  : 380       2
 : 372  <-->  : 373      : 377  <-->  : 378       2
 : 374  <-->  : 377      : 376  <-->  : 373       4
 : 386  <-->  : 386      : 193  <-->  : 193       1
 : 387  <-->  : 387      : 334  <-->  : 334       1
 : 413  <-->  : 414      : 335  <-->  : 336       2
 : 415  <-->  : 418      : 333  <-->  : 330       4
 : 419  <-->  : 419      :  13  <-->  :  13       1
 : 420  <-->  : 424      : 371  <-->  : 367       5
 : 437  <-->  : 437      :  16  <-->  :  16       1
 : 438  <-->  : 438      :  52  <-->  :  52       1
 : 440  <-->  : 440      : 372  <-->  : 372       1
 : 453  <-->  : 453      : 382  <-->  : 382       1
 : 460  <-->  : 460      : 383  <-->  : 383       1
 : 461  <-->  : 461      : 381  <-->  : 381       1
 : 462  <-->  : 463      : 386  <-->  : 387       2
 : 464  <-->  : 465      : 384  <-->  : 385       2
 : 466  <-->  : 467      : 389  <-->  : 390       2
 : 468  <-->  : 468      : 388  <-->  : 388       1
 : 469  <-->  : 470      : 392  <-->  : 393       2
 : 471  <-->  : 471      : 391  <-->  : 391       1
 : 472  <-->  : 472      :   3  <-->  :   3       1
 : 477  <-->  : 477      : 355  <-->  : 355       1
