# Supplementary material for: Non-sequential protein structure alignment by conformational space annealing and local refinement
Source: PLoS One. 2019 Jan 30;14(1):e0210177. doi: 10.1371/journal.pone.0210177 (PMC6353097; doi:10.1371/journal.pone.0210177)
Supplement: S2 File — (GZ) [file pone.0210177.s002.tar.gz › HOMSTRAD/dali_b4/PH-1dro-1fhoa/refine.dali]

score : 354.310865
sequence len : 122 119
equivalence len : 93
equiv :
[118 117 116 115   7   8   9  10  -1  11  12  13  14  15  16  17  18  19
  20  21  -1  -1  -1  -1  -1  -1  -1  -1  -1  -1  23  24  25  26  27  28
  29  30  31  -1  -1  34  35  36  37  38  39  40  -1  -1  -1  -1  -1   1
   2   3   4  -1  -1  -1  50  51  52  53  54  55  56  57  58  59  60  61
  62  63  64  65  66  67  68  69  -1  -1  -1  70  71  72  73  74  75  76
  77  78  79  82  83  84  85  86  87  88  89  90  95  96  97  98  99 100
 101 102 103 104 105 106 107 108 109  -1  -1  -1  -1  -1]
      seq1_block          seq2_block  bsize
 :   1  <-->  :   4     A: 119  <--> A: 116       4
 :   5  <-->  :   8     A:   8  <--> A:  11       4
 :  10  <-->  :  20     A:  12  <--> A:  22      11
 :  31  <-->  :  39     A:  24  <--> A:  32       9
 :  42  <-->  :  48     A:  35  <--> A:  41       7
 :  54  <-->  :  57     A:   2  <--> A:   5       4
 :  61  <-->  :  80     A:  51  <--> A:  70      20
 :  84  <-->  :  93     A:  71  <--> A:  80      10
 :  94  <-->  : 102     A:  83  <--> A:  91       9
 : 103  <-->  : 117     A:  96  <--> A: 110      15
