# Supplementary material for: Non-sequential protein structure alignment by conformational space annealing and local refinement
Source: PLoS One. 2019 Jan 30;14(1):e0210177. doi: 10.1371/journal.pone.0210177 (PMC6353097; doi:10.1371/journal.pone.0210177)
Supplement: S2 File — (GZ) [file pone.0210177.s002.tar.gz › HOMSTRAD/dali_b4/PH-1dro-1fhoa/refine.so.b1]

score : 62.318366
sequence len : 122 119
equivalence len : 88
equiv :
[ 17 117 116 115   9   8  32  33  31  11  12  13  14  15  16  42  19  -1
  -1  20   1  -1  -1  -1  -1  -1  -1  -1  -1  -1  23  18  25  26  27  28
  29  30  -1  -1  -1  34  35  36  37  38  39  40  -1  -1  -1  -1  -1  -1
   3   2   4  -1  -1  -1  -1  51  50  52  54  55  56  57  58  59  60  61
  62  63  64  65  -1  -1  -1  66  -1  68  69  -1  70  72  73  74  75  76
  22  78  79  77  83  84  85  86  87  88  89  91  95  96  97  98  99 100
 101 102 103 104 105 106 107 108 111  -1  -1  -1  -1  -1]
     seq1_block              seq2_block       bsize
 :   1  <-->  :   1     A:  18  <--> A:  18       1
 :   2  <-->  :   4     A: 118  <--> A: 116       3
 :   5  <-->  :   6     A:  10  <--> A:   9       2
 :   7  <-->  :   8     A:  33  <--> A:  34       2
 :   9  <-->  :   9     A:  32  <--> A:  32       1
 :  10  <-->  :  15     A:  12  <--> A:  17       6
 :  16  <-->  :  16     A:  43  <--> A:  43       1
 :  17  <-->  :  17     A:  20  <--> A:  20       1
 :  20  <-->  :  20     A:  21  <--> A:  21       1
 :  21  <-->  :  21     A:   2  <--> A:   2       1
 :  31  <-->  :  31     A:  24  <--> A:  24       1
 :  32  <-->  :  32     A:  19  <--> A:  19       1
 :  33  <-->  :  38     A:  26  <--> A:  31       6
 :  42  <-->  :  48     A:  35  <--> A:  41       7
 :  55  <-->  :  56     A:   4  <--> A:   3       2
 :  57  <-->  :  57     A:   5  <--> A:   5       1
 :  62  <-->  :  63     A:  52  <--> A:  51       2
 :  64  <-->  :  64     A:  53  <--> A:  53       1
 :  65  <-->  :  76     A:  55  <--> A:  66      12
 :  80  <-->  :  80     A:  67  <--> A:  67       1
 :  82  <-->  :  83     A:  69  <--> A:  70       2
 :  85  <-->  :  85     A:  71  <--> A:  71       1
 :  86  <-->  :  90     A:  73  <--> A:  77       5
 :  91  <-->  :  91     A:  23  <--> A:  23       1
 :  92  <-->  :  93     A:  79  <--> A:  80       2
 :  94  <-->  :  94     A:  78  <--> A:  78       1
 :  95  <-->  : 101     A:  84  <--> A:  90       7
 : 102  <-->  : 102     A:  92  <--> A:  92       1
 : 103  <-->  : 116     A:  96  <--> A: 109      14
 : 117  <-->  : 117     A: 112  <--> A: 112       1
