# Supplementary material for: Non-sequential protein structure alignment by conformational space annealing and local refinement
Source: PLoS One. 2019 Jan 30;14(1):e0210177. doi: 10.1371/journal.pone.0210177 (PMC6353097; doi:10.1371/journal.pone.0210177)
Supplement: S2 File — (GZ) [file pone.0210177.s002.tar.gz › HOMSTRAD/dali_b4/PH-1dro-1fhoa/refine.sp.b1]

score : 0.563323
sequence len : 122 119
equivalence len : 94
equiv :
[118 117 116  10   9   7  32  33  31  11  12  13  14  15  16  17  19  85
  82  20  81  21  -1  22  -1  -1  -1  -1  -1  24  23  18  25  26  27  28
  29  30  36  -1  -1  34  35  -1  37  38  39  41  -1  -1  -1  -1  -1  -1
  -1   2   4   0   1  52  49  51  50  53  54  55  56  57  58  59  60  62
  63  -1  64  65  66  67  -1  -1  -1  -1  -1  70  71  72  73  74  75  76
  61  78  79  77  83  84  -1  86  87  88  89  91  95  96  97  98  99 100
 101 102 103 104 105 106 107 108 109  -1  -1  -1  -1  -1]
     seq1_block              seq2_block       bsize
 :   1  <-->  :   3     A: 119  <--> A: 117       3
 :   4  <-->  :   5     A:  11  <--> A:  10       2
 :   6  <-->  :   6     A:   8  <--> A:   8       1
 :   7  <-->  :   8     A:  33  <--> A:  34       2
 :   9  <-->  :   9     A:  32  <--> A:  32       1
 :  10  <-->  :  16     A:  12  <--> A:  18       7
 :  17  <-->  :  17     A:  20  <--> A:  20       1
 :  18  <-->  :  18     A:  86  <--> A:  86       1
 :  19  <-->  :  19     A:  83  <--> A:  83       1
 :  20  <-->  :  20     A:  21  <--> A:  21       1
 :  21  <-->  :  21     A:  82  <--> A:  82       1
 :  22  <-->  :  22     A:  22  <--> A:  22       1
 :  24  <-->  :  24     A:  23  <--> A:  23       1
 :  30  <-->  :  31     A:  25  <--> A:  24       2
 :  32  <-->  :  32     A:  19  <--> A:  19       1
 :  33  <-->  :  38     A:  26  <--> A:  31       6
 :  39  <-->  :  39     A:  37  <--> A:  37       1
 :  42  <-->  :  43     A:  35  <--> A:  36       2
 :  45  <-->  :  47     A:  38  <--> A:  40       3
 :  48  <-->  :  48     A:  42  <--> A:  42       1
 :  56  <-->  :  56     A:   3  <--> A:   3       1
 :  57  <-->  :  57     A:   5  <--> A:   5       1
 :  58  <-->  :  59     A:   1  <--> A:   2       2
 :  60  <-->  :  60     A:  53  <--> A:  53       1
 :  61  <-->  :  61     A:  50  <--> A:  50       1
 :  62  <-->  :  63     A:  52  <--> A:  51       2
 :  64  <-->  :  71     A:  54  <--> A:  61       8
 :  72  <-->  :  73     A:  63  <--> A:  64       2
 :  75  <-->  :  78     A:  65  <--> A:  68       4
 :  84  <-->  :  90     A:  71  <--> A:  77       7
 :  91  <-->  :  91     A:  62  <--> A:  62       1
 :  92  <-->  :  93     A:  79  <--> A:  80       2
 :  94  <-->  :  94     A:  78  <--> A:  78       1
 :  95  <-->  :  96     A:  84  <--> A:  85       2
 :  98  <-->  : 101     A:  87  <--> A:  90       4
 : 102  <-->  : 102     A:  92  <--> A:  92       1
 : 103  <-->  : 117     A:  96  <--> A: 110      15
