# Supplementary material for: Non-sequential protein structure alignment by conformational space annealing and local refinement
Source: PLoS One. 2019 Jan 30;14(1):e0210177. doi: 10.1371/journal.pone.0210177 (PMC6353097; doi:10.1371/journal.pone.0210177)
Supplement: S2 File — (GZ) [file pone.0210177.s002.tar.gz › HOMSTRAD/dali_b4/PH-1dro-1fhoa/refine.tm.b1]

score : 0.557966
sequence len : 122 119
equivalence len : 110
equiv :
[118 117 116   9   7   8  32  33  10  11  12  13  14  15  16  17  18  19
  42  20  81  21  -1  -1  -1  -1  -1  -1  44  22  23  24  25  26  27  28
  29  30  31  68 110  34  35  36  37  38  39  40  41  45  43  46   6   5
   3   2   4   0   1  49  52  51  50  53  54  55  56  57  58  59  60  61
  62  63  64  65  66  67  80  -1  92  69  90  70  71  72  73  74  75  76
  77  78  79  82  83  84  85  86  87  88  89  91  95  96  97  98  99 100
 101 102 103 104 105 106 107 108 109  -1  -1  -1  -1  -1]
     seq1_block              seq2_block       bsize
 :   1  <-->  :   3     A: 119  <--> A: 117       3
 :   4  <-->  :   4     A:  10  <--> A:  10       1
 :   5  <-->  :   6     A:   8  <--> A:   9       2
 :   7  <-->  :   8     A:  33  <--> A:  34       2
 :   9  <-->  :  18     A:  11  <--> A:  20      10
 :  19  <-->  :  19     A:  43  <--> A:  43       1
 :  20  <-->  :  20     A:  21  <--> A:  21       1
 :  21  <-->  :  21     A:  82  <--> A:  82       1
 :  22  <-->  :  22     A:  22  <--> A:  22       1
 :  29  <-->  :  29     A:  45  <--> A:  45       1
 :  30  <-->  :  39     A:  23  <--> A:  32      10
 :  40  <-->  :  40     A:  69  <--> A:  69       1
 :  41  <-->  :  41     A: 111  <--> A: 111       1
 :  42  <-->  :  49     A:  35  <--> A:  42       8
 :  50  <-->  :  50     A:  46  <--> A:  46       1
 :  51  <-->  :  51     A:  44  <--> A:  44       1
 :  52  <-->  :  52     A:  47  <--> A:  47       1
 :  53  <-->  :  54     A:   7  <--> A:   6       2
 :  55  <-->  :  56     A:   4  <--> A:   3       2
 :  57  <-->  :  57     A:   5  <--> A:   5       1
 :  58  <-->  :  59     A:   1  <--> A:   2       2
 :  60  <-->  :  60     A:  50  <--> A:  50       1
 :  61  <-->  :  63     A:  53  <--> A:  51       3
 :  64  <-->  :  78     A:  54  <--> A:  68      15
 :  79  <-->  :  79     A:  81  <--> A:  81       1
 :  81  <-->  :  81     A:  93  <--> A:  93       1
 :  82  <-->  :  82     A:  70  <--> A:  70       1
 :  83  <-->  :  83     A:  91  <--> A:  91       1
 :  84  <-->  :  93     A:  71  <--> A:  80      10
 :  94  <-->  : 101     A:  83  <--> A:  90       8
 : 102  <-->  : 102     A:  92  <--> A:  92       1
 : 103  <-->  : 117     A:  96  <--> A: 110      15
