# Supplementary material for: Non-sequential protein structure alignment by conformational space annealing and local refinement
Source: PLoS One. 2019 Jan 30;14(1):e0210177. doi: 10.1371/journal.pone.0210177 (PMC6353097; doi:10.1371/journal.pone.0210177)
Supplement: S2 File — (GZ) [file pone.0210177.s002.tar.gz › HOMSTRAD/dali_b4/Fork_head-1d5va-2hfh/refine.dali]

score : 339.931590
sequence len : 94 93
equivalence len : 81
equiv :
[-1  0  1  2  3  4  5  6  7  8  9 10 11 12 13 14 15 16 17 18 19 20 21 22 23
 24 25 26 27 28 29 30 31 32 33 34 35 36 37 38 40 41 42 43 44 45 -1 46 47 48
 49 50 51 52 53 54 55 56 57 58 59 60 61 62 63 64 65 66 67 68 69 70 71 72 73
 74 75 76 77 78 79 80 81 -1 -1 -1 -1 -1 -1 -1 -1 -1 -1 -1]
      seq1_block          seq2_block  bsize
A:   2  <--> A:  40      :   1  <-->  :  39      39
A:  41  <--> A:  46      :  41  <-->  :  46       6
A:  48  <--> A:  83      :  47  <-->  :  82      36
