# Supplementary material for: Non-sequential protein structure alignment by conformational space annealing and local refinement
Source: PLoS One. 2019 Jan 30;14(1):e0210177. doi: 10.1371/journal.pone.0210177 (PMC6353097; doi:10.1371/journal.pone.0210177)
Supplement: S2 File — (GZ) [file pone.0210177.s002.tar.gz › HOMSTRAD/dali_b4/Fork_head-1d5va-2hfh/refine.so.b1]

score : 74.387443
sequence len : 94 93
equivalence len : 78
equiv :
[38  0  2  3  5  4  6 -1  7  8  9 10 11 12 13 14 15 16 54 17 -1 58 18 22 23
 24 25 26 27 28 29 30 31 32 33 34 35 36 37 39 40 41 42 43 44 45 -1 46 47 48
 49 50 51 52 53 55 66 -1 56 57 59 60 61 62 -1 63 64 68 67 -1 69 70 71 72 65
 74 75 76 77 78 79 80 82 -1 -1 -1 -1 73 -1 -1 -1 -1 -1 -1]
     seq1_block              seq2_block       bsize
A:   1  <--> A:   1      :  39  <-->  :  39       1
A:   2  <--> A:   2      :   1  <-->  :   1       1
A:   3  <--> A:   4      :   3  <-->  :   4       2
A:   5  <--> A:   6      :   6  <-->  :   5       2
A:   7  <--> A:   7      :   7  <-->  :   7       1
A:   9  <--> A:  18      :   8  <-->  :  17      10
A:  19  <--> A:  19      :  55  <-->  :  55       1
A:  20  <--> A:  20      :  18  <-->  :  18       1
A:  22  <--> A:  22      :  59  <-->  :  59       1
A:  23  <--> A:  23      :  19  <-->  :  19       1
A:  24  <--> A:  39      :  23  <-->  :  38      16
A:  40  <--> A:  46      :  40  <-->  :  46       7
A:  48  <--> A:  55      :  47  <-->  :  54       8
A:  56  <--> A:  56      :  56  <-->  :  56       1
A:  57  <--> A:  57      :  67  <-->  :  67       1
A:  59  <--> A:  60      :  57  <-->  :  58       2
A:  61  <--> A:  64      :  60  <-->  :  63       4
A:  66  <--> A:  67      :  64  <-->  :  65       2
A:  68  <--> A:  69      :  69  <-->  :  68       2
A:  71  <--> A:  74      :  70  <-->  :  73       4
A:  75  <--> A:  75      :  66  <-->  :  66       1
A:  76  <--> A:  82      :  75  <-->  :  81       7
A:  83  <--> A:  83      :  83  <-->  :  83       1
A:  88  <--> A:  88      :  74  <-->  :  74       1
