# Supplementary material for: Non-sequential protein structure alignment by conformational space annealing and local refinement
Source: PLoS One. 2019 Jan 30;14(1):e0210177. doi: 10.1371/journal.pone.0210177 (PMC6353097; doi:10.1371/journal.pone.0210177)
Supplement: S2 File — (GZ) [file pone.0210177.s002.tar.gz › HOMSTRAD/dali_b4/Fork_head-1d5va-2hfh/refine.sp.b1]

score : 0.647369
sequence len : 94 93
equivalence len : 77
equiv :
[ 1  0  2  3  4  5 -1  6  7  8  9 10 11 12 13 14 15 16 -1 17 -1 19 18 22 23
 24 25 26 27 28 29 30 31 32 33 34 35 36 37 38 39 41 42 43 44 45 -1 46 47 48
 49 50 51 52 53 54 55 56 57 59 58 -1 60 61 77 63 -1 66 67 68 69 70 71 73 65
 74 75 76 21 78 79 80 81 -1 -1 -1 -1 -1 -1 -1 -1 -1 -1 -1]
     seq1_block              seq2_block       bsize
A:   1  <--> A:   2      :   2  <-->  :   1       2
A:   3  <--> A:   6      :   3  <-->  :   6       4
A:   8  <--> A:  18      :   7  <-->  :  17      11
A:  20  <--> A:  20      :  18  <-->  :  18       1
A:  22  <--> A:  23      :  20  <-->  :  19       2
A:  24  <--> A:  41      :  23  <-->  :  40      18
A:  42  <--> A:  46      :  42  <-->  :  46       5
A:  48  <--> A:  59      :  47  <-->  :  58      12
A:  60  <--> A:  61      :  60  <-->  :  59       2
A:  63  <--> A:  64      :  61  <-->  :  62       2
A:  65  <--> A:  65      :  78  <-->  :  78       1
A:  66  <--> A:  66      :  64  <-->  :  64       1
A:  68  <--> A:  73      :  67  <-->  :  72       6
A:  74  <--> A:  74      :  74  <-->  :  74       1
A:  75  <--> A:  75      :  66  <-->  :  66       1
A:  76  <--> A:  78      :  75  <-->  :  77       3
A:  79  <--> A:  79      :  22  <-->  :  22       1
A:  80  <--> A:  83      :  79  <-->  :  82       4
