# Supplementary material for: Non-sequential protein structure alignment by conformational space annealing and local refinement
Source: PLoS One. 2019 Jan 30;14(1):e0210177. doi: 10.1371/journal.pone.0210177 (PMC6353097; doi:10.1371/journal.pone.0210177)
Supplement: S2 File — (GZ) [file pone.0210177.s002.tar.gz › HOMSTRAD/dali_b4/Fork_head-1d5va-2hfh/refine.tm]

score : 0.602546
sequence len : 94 93
equivalence len : 79
equiv :
[ 0  1  2  3  4  5 -1  6  7  8  9 10 11 12 13 14 15 16 -1 17 18 19 20 22 23
 24 25 26 27 28 29 30 31 32 33 34 35 36 37 38 39 41 42 43 44 45 -1 46 47 48
 49 50 51 52 53 54 55 -1 56 57 58 59 60 61 62 63 65 66 67 68 69 70 71 72 73
 74 75 76 77 78 79 80 81 -1 -1 -1 -1 -1 -1 -1 -1 -1 -1 -1]
      seq1_block          seq2_block  bsize
A:   1  <--> A:   6      :   1  <-->  :   6       6
A:   8  <--> A:  18      :   7  <-->  :  17      11
A:  20  <--> A:  23      :  18  <-->  :  21       4
A:  24  <--> A:  41      :  23  <-->  :  40      18
A:  42  <--> A:  46      :  42  <-->  :  46       5
A:  48  <--> A:  57      :  47  <-->  :  56      10
A:  59  <--> A:  66      :  57  <-->  :  64       8
A:  67  <--> A:  83      :  66  <-->  :  82      17
