# Supplementary material for: Non-sequential protein structure alignment by conformational space annealing and local refinement
Source: PLoS One. 2019 Jan 30;14(1):e0210177. doi: 10.1371/journal.pone.0210177 (PMC6353097; doi:10.1371/journal.pone.0210177)
Supplement: S2 File — (GZ) [file pone.0210177.s002.tar.gz › HOMSTRAD/dali_b4/Fork_head-1d5va-2hfh/refine.tm.b1]

score : 0.599709
sequence len : 94 93
equivalence len : 84
equiv :
[39  0  2  1  3  4  5  6  7  8  9 10 11 12 13 14 15 16 -1 17 19 20 18 22 23
 24 25 26 27 28 29 30 31 32 33 34 35 36 37 38 40 41 42 43 44 45 21 46 47 48
 49 50 51 52 53 54 55 56 57 58 59 60 61 62 64 63 72 66 67 68 69 70 71 73 65
 74 75 76 77 78 79 80 81 83 86 -1 -1 -1 -1 -1 -1 -1 -1 -1]
     seq1_block              seq2_block       bsize
A:   1  <--> A:   1      :  40  <-->  :  40       1
A:   2  <--> A:   2      :   1  <-->  :   1       1
A:   3  <--> A:   4      :   3  <-->  :   2       2
A:   5  <--> A:  18      :   4  <-->  :  17      14
A:  20  <--> A:  20      :  18  <-->  :  18       1
A:  21  <--> A:  22      :  20  <-->  :  21       2
A:  23  <--> A:  23      :  19  <-->  :  19       1
A:  24  <--> A:  40      :  23  <-->  :  39      17
A:  41  <--> A:  46      :  41  <-->  :  46       6
A:  47  <--> A:  47      :  22  <-->  :  22       1
A:  48  <--> A:  64      :  47  <-->  :  63      17
A:  65  <--> A:  66      :  65  <-->  :  64       2
A:  67  <--> A:  67      :  73  <-->  :  73       1
A:  68  <--> A:  73      :  67  <-->  :  72       6
A:  74  <--> A:  74      :  74  <-->  :  74       1
A:  75  <--> A:  75      :  66  <-->  :  66       1
A:  76  <--> A:  83      :  75  <-->  :  82       8
A:  84  <--> A:  84      :  84  <-->  :  84       1
A:  85  <--> A:  85      :  87  <-->  :  87       1
