# Supplementary material for: Non-sequential protein structure alignment by conformational space annealing and local refinement
Source: PLoS One. 2019 Jan 30;14(1):e0210177. doi: 10.1371/journal.pone.0210177 (PMC6353097; doi:10.1371/journal.pone.0210177)
Supplement: S2 File — (GZ) [file pone.0210177.s002.tar.gz › HOMSTRAD/dali_b4/il8-1roda-1sdf/refine.dali]

score : 126.897684
sequence len : 72 67
equivalence len : 50
equiv :
[ 0  1  2  3  4 -1  8  9 10 11 12 13 -1 14 15 16 17 18 19 20 21 22 23 24 25
 26 27 28 29 30 -1 31 32 33 34 -1 35 36 37 38 39 40 41 42 43 44 46 47 48 49
 50 51 52 53 -1 -1 -1 -1 -1 -1 -1 -1 -1 -1 -1 -1 -1 -1 -1 -1 -1 -1]
      seq1_block          seq2_block  bsize
A:   1  <--> A:   5      :   1  <-->  :   5       5
A:   7  <--> A:  12      :   9  <-->  :  14       6
A:  14  <--> A:  30      :  15  <-->  :  31      17
A:  32  <--> A:  35      :  32  <-->  :  35       4
A:  37  <--> A:  46      :  36  <-->  :  45      10
A:  47  <--> A:  54      :  47  <-->  :  54       8
