# Supplementary material for: Non-sequential protein structure alignment by conformational space annealing and local refinement
Source: PLoS One. 2019 Jan 30;14(1):e0210177. doi: 10.1371/journal.pone.0210177 (PMC6353097; doi:10.1371/journal.pone.0210177)
Supplement: S2 File — (GZ) [file pone.0210177.s002.tar.gz › HOMSTRAD/dali_b4/il8-1roda-1sdf/refine.dali.b1]

score : 139.746112
sequence len : 72 67
equivalence len : 54
equiv :
[ 0  1  2  3  4  7  8  9 10 11 12 13 -1 14 15 16 17 18 19 20 21 22 23 24 25
 26 27 28 -1 29 -1 31 32 33 34 -1 35 36 37 38 39 40 41 42 45 44 46 47 48 49
 50 -1 51 53 52 -1 61 -1 -1 65 64 -1 -1 66 -1 -1 -1 -1 -1 -1 -1 -1]
     seq1_block              seq2_block       bsize
A:   1  <--> A:   5      :   1  <-->  :   5       5
A:   6  <--> A:  12      :   8  <-->  :  14       7
A:  14  <--> A:  28      :  15  <-->  :  29      15
A:  30  <--> A:  30      :  30  <-->  :  30       1
A:  32  <--> A:  35      :  32  <-->  :  35       4
A:  37  <--> A:  44      :  36  <-->  :  43       8
A:  45  <--> A:  46      :  46  <-->  :  45       2
A:  47  <--> A:  51      :  47  <-->  :  51       5
A:  53  <--> A:  53      :  52  <-->  :  52       1
A:  54  <--> A:  55      :  54  <-->  :  53       2
A:  57  <--> A:  57      :  62  <-->  :  62       1
A:  60  <--> A:  61      :  66  <-->  :  65       2
A:  64  <--> A:  64      :  67  <-->  :  67       1
