# Supplementary material for: Non-sequential protein structure alignment by conformational space annealing and local refinement
Source: PLoS One. 2019 Jan 30;14(1):e0210177. doi: 10.1371/journal.pone.0210177 (PMC6353097; doi:10.1371/journal.pone.0210177)
Supplement: S2 File — (GZ) [file pone.0210177.s002.tar.gz › HOMSTRAD/dali_b4/il8-1roda-1sdf/refine.so.b1]

score : 60.341609
sequence len : 72 67
equivalence len : 45
equiv :
[-1 -1 -1 -1 -1 -1  8 10 11 12 13 -1 -1 -1 14 16 17 18 19 20 21 22 23 24 25
 26 27 28 29 30 -1 31 32 33  7  6 35 36 37 38 39 40 41 42 45 44  4 46 48 49
 50 51 54 53 52 -1 -1 -1 -1 -1 -1 -1 -1 -1 -1 -1 -1 -1 -1 -1 -1 -1]
     seq1_block              seq2_block       bsize
A:   7  <--> A:   7      :   9  <-->  :   9       1
A:   8  <--> A:  11      :  11  <-->  :  14       4
A:  15  <--> A:  15      :  15  <-->  :  15       1
A:  16  <--> A:  30      :  17  <-->  :  31      15
A:  32  <--> A:  34      :  32  <-->  :  34       3
A:  35  <--> A:  36      :   8  <-->  :   7       2
A:  37  <--> A:  44      :  36  <-->  :  43       8
A:  45  <--> A:  46      :  46  <-->  :  45       2
A:  47  <--> A:  47      :   5  <-->  :   5       1
A:  48  <--> A:  48      :  47  <-->  :  47       1
A:  49  <--> A:  52      :  49  <-->  :  52       4
A:  53  <--> A:  55      :  55  <-->  :  53       3
