# Supplementary material for: Non-sequential protein structure alignment by conformational space annealing and local refinement
Source: PLoS One. 2019 Jan 30;14(1):e0210177. doi: 10.1371/journal.pone.0210177 (PMC6353097; doi:10.1371/journal.pone.0210177)
Supplement: S2 File — (GZ) [file pone.0210177.s002.tar.gz › HOMSTRAD/dali_b4/il8-1roda-1sdf/refine.tm]

score : 0.419627
sequence len : 72 67
equivalence len : 47
equiv :
[-1 -1 -1 -1 -1  7  8  9 10 11 12 13 -1 14 15 16 17 18 19 20 21 22 23 24 25
 26 27 28 -1 29 30 31 32 33 -1 34 35 36 37 38 39 40 41 42 43 44 46 47 48 49
 50 -1 51 52 53 54 -1 -1 -1 -1 -1 -1 -1 -1 -1 -1 -1 -1 -1 -1 -1 -1]
      seq1_block          seq2_block  bsize
A:   6  <--> A:  12      :   8  <-->  :  14       7
A:  14  <--> A:  28      :  15  <-->  :  29      15
A:  30  <--> A:  34      :  30  <-->  :  34       5
A:  36  <--> A:  46      :  35  <-->  :  45      11
A:  47  <--> A:  51      :  47  <-->  :  51       5
A:  53  <--> A:  56      :  52  <-->  :  55       4
