# Supplementary material for: Non-sequential protein structure alignment by conformational space annealing and local refinement
Source: PLoS One. 2019 Jan 30;14(1):e0210177. doi: 10.1371/journal.pone.0210177 (PMC6353097; doi:10.1371/journal.pone.0210177)
Supplement: S2 File — (GZ) [file pone.0210177.s002.tar.gz › HOMSTRAD/dali_b4/il8-1roda-1sdf/refine.tm.b1]

score : 0.445420
sequence len : 72 67
equivalence len : 55
equiv :
[-1 -1 -1 -1  4  3  8  9 10 11 -1 13 12 14 15 16 17 18 19 20 21 22 23 24 25
 26 27 28 29 30 -1 31 32 33  7  6 35 36 37 38 39 40 41 42 45 44 46 47 48 49
 50 54 51 53 52 58 61 62 34 66 65 -1 -1 -1 -1 -1 -1 -1 -1 -1 -1 -1]
     seq1_block              seq2_block       bsize
A:   5  <--> A:   6      :   5  <-->  :   4       2
A:   7  <--> A:  10      :   9  <-->  :  12       4
A:  12  <--> A:  13      :  14  <-->  :  13       2
A:  14  <--> A:  30      :  15  <-->  :  31      17
A:  32  <--> A:  34      :  32  <-->  :  34       3
A:  35  <--> A:  36      :   8  <-->  :   7       2
A:  37  <--> A:  44      :  36  <-->  :  43       8
A:  45  <--> A:  46      :  46  <-->  :  45       2
A:  47  <--> A:  51      :  47  <-->  :  51       5
A:  52  <--> A:  52      :  55  <-->  :  55       1
A:  53  <--> A:  53      :  52  <-->  :  52       1
A:  54  <--> A:  55      :  54  <-->  :  53       2
A:  56  <--> A:  56      :  59  <-->  :  59       1
A:  57  <--> A:  58      :  62  <-->  :  63       2
A:  59  <--> A:  59      :  35  <-->  :  35       1
A:  60  <--> A:  61      :  67  <-->  :  66       2
