# Supplementary material for: Non-sequential protein structure alignment by conformational space annealing and local refinement
Source: PLoS One. 2019 Jan 30;14(1):e0210177. doi: 10.1371/journal.pone.0210177 (PMC6353097; doi:10.1371/journal.pone.0210177)
Supplement: S2 File — (GZ) [file pone.0210177.s002.tar.gz › HOMSTRAD/dali_b4/ABC_tran-1g291-1f2ua/refine.dali]

score : 1329.016109
sequence len : 240 294
equivalence len : 202
equiv :
[ -1   1   2   3   4   5   6  -1   7   8   9  10  62  63  64  65  11  12
  13  14  15  16  17  18  19  20  21  -1  22  23  24  25  26  27  28  29
  30  31  32  33  34  35  36  37  38  39  40  41  -1  -1  42  43  44  45
  -1  68  69  70  71  72  73  74  75  80  81  82  83  84  85  86  95  96
  97  98  49  48  47  46 128 129 130 131 134 135 136 137 141 142 143 144
 145 146 147  -1  -1  -1 191 190 189 188  -1  -1  -1  -1  -1  -1  -1  -1
  -1 150 151 152 153 154 155 156 157 158 159 160 161 162 163 164 165 166
 167 168 178 177 176 175  -1 197 198 199 200 201 202 203 204 205 206 207
 208 209 210 211 212 213 214 215 216 217 218 219 220 227 228 229 230 231
 232 233 234 235 236 237 238 239 240 241 242 243 244 245 246 247 248 249
 250 251 252 253 254 255 256  -1 257 258 259 260 261 262 263 264 265 266
 267 268 269 270 271  -1 272 273 274 275 276 277 278 279 280 281 282 286
 287 288 289 290 291 292 293  -1  -1  -1  -1  -1  -1  -1  -1  -1  -1  -1
  -1  -1  -1  -1  -1  -1]
     seq1_block              seq2_block       bsize
1:   2  <--> 1:   7     A:   2  <--> A:   7       6
1:   9  <--> 1:  12     A:   8  <--> A:  11       4
1:  13  <--> 1:  16     A:  63  <--> A:  66       4
1:  17  <--> 1:  27     A:  12  <--> A:  22      11
1:  29  <--> 1:  48     A:  23  <--> A:  42      20
1:  51  <--> 1:  54     A:  43  <--> A:  46       4
1:  56  <--> 1:  63     A:  69  <--> A:  76       8
1:  64  <--> 1:  70     A:  81  <--> A:  87       7
1:  71  <--> 1:  74     A:  96  <--> A:  99       4
1:  75  <--> 1:  78     A:  50  <--> A:  47       4
1:  79  <--> 1:  82     A: 129  <--> A: 132       4
1:  83  <--> 1:  86     A: 135  <--> A: 138       4
1:  87  <--> 1:  93     A: 142  <--> A: 148       7
1:  97  <--> 1: 100     B: 780  <--> B: 777       4
1: 110  <--> 1: 128     B: 739  <--> B: 757      19
1: 129  <--> 1: 132     B: 767  <--> B: 764       4
1: 134  <--> 1: 157     B: 786  <--> B: 809      24
1: 158  <--> 1: 187     B: 816  <--> B: 845      30
1: 189  <--> 1: 203     B: 846  <--> B: 860      15
1: 205  <--> 1: 215     B: 861  <--> B: 871      11
1: 216  <--> 1: 223     B: 875  <--> B: 882       8
