# Supplementary material for: Non-sequential protein structure alignment by conformational space annealing and local refinement
Source: PLoS One. 2019 Jan 30;14(1):e0210177. doi: 10.1371/journal.pone.0210177 (PMC6353097; doi:10.1371/journal.pone.0210177)
Supplement: S2 File — (GZ) [file pone.0210177.s002.tar.gz › HOMSTRAD/dali_b4/ABC_tran-1g291-1f2ua/refine.so.b1]

score : 68.824160
sequence len : 240 294
equivalence len : 192
equiv :
[ -1   3   1   2   4   5   6  -1   7   8  10   9  62  63  64  66  11  12
  13  14  15  16  17  18  19  20  21  22 259  23  24  25  26  27  28  29
 266  31  32  33  34  35  36  37  38  39  40  41  42  93  43  -1  -1  44
  -1  68  69  70  71  72 284  -1   0  75  81  83  46  45  85  86  96  97
  -1  -1  48  47  50  65 132 128 134 131 136  -1 137 142 140  -1 143 144
 147 146 148  -1  -1 188 191 189 180 181  -1  -1 156  -1  -1  -1 152  -1
  -1 150 151  -1 154  -1  -1 155 157 158 159 160 161 162 163 164 165 166
 167 168 178 177 176 192 179 197 190 199 200 201 202 203 204 205 207 206
 208 209 211 217 212 213 215  -1 141 216 219  -1 220 135 229 133 230 231
 232 233 234 235 236 237 238 240  -1  -1 241 242 244 245 246 247 248 249
 250 243 251 253 254 255 256 210  -1 257 258 260 261 262 263 264 265  30
 268  -1  -1 269 271  -1 272 273 274 275 276 277 278 279 280 281 282 287
 288 289  -1 290 291  -1 293  -1  -1  -1 292  -1  -1  -1  -1  -1  -1  -1
  -1  -1  -1  -1  -1  -1]
     seq1_block              seq2_block       bsize
1:   2  <--> 1:   2     A:   4  <--> A:   4       1
1:   3  <--> 1:   4     A:   2  <--> A:   3       2
1:   5  <--> 1:   7     A:   5  <--> A:   7       3
1:   9  <--> 1:  10     A:   8  <--> A:   9       2
1:  11  <--> 1:  12     A:  11  <--> A:  10       2
1:  13  <--> 1:  15     A:  63  <--> A:  65       3
1:  16  <--> 1:  16     A:  67  <--> A:  67       1
1:  17  <--> 1:  28     A:  12  <--> A:  23      12
1:  29  <--> 1:  29     B: 848  <--> B: 848       1
1:  30  <--> 1:  36     A:  24  <--> A:  30       7
1:  37  <--> 1:  37     B: 855  <--> B: 855       1
1:  38  <--> 1:  49     A:  32  <--> A:  43      12
1:  50  <--> 1:  50     A:  94  <--> A:  94       1
1:  51  <--> 1:  51     A:  44  <--> A:  44       1
1:  54  <--> 1:  54     A:  45  <--> A:  45       1
1:  56  <--> 1:  60     A:  69  <--> A:  73       5
1:  61  <--> 1:  61     B: 873  <--> B: 873       1
1:  63  <--> 1:  63     A:   1  <--> A:   1       1
1:  64  <--> 1:  64     A:  76  <--> A:  76       1
1:  65  <--> 1:  65     A:  82  <--> A:  82       1
1:  66  <--> 1:  66     A:  84  <--> A:  84       1
1:  67  <--> 1:  68     A:  47  <--> A:  46       2
1:  69  <--> 1:  70     A:  86  <--> A:  87       2
1:  71  <--> 1:  72     A:  97  <--> A:  98       2
1:  75  <--> 1:  76     A:  49  <--> A:  48       2
1:  77  <--> 1:  77     A:  51  <--> A:  51       1
1:  78  <--> 1:  78     A:  66  <--> A:  66       1
1:  79  <--> 1:  79     A: 133  <--> A: 133       1
1:  80  <--> 1:  80     A: 129  <--> A: 129       1
1:  81  <--> 1:  81     A: 135  <--> A: 135       1
1:  82  <--> 1:  82     A: 132  <--> A: 132       1
1:  83  <--> 1:  83     A: 137  <--> A: 137       1
1:  85  <--> 1:  85     A: 138  <--> A: 138       1
1:  86  <--> 1:  86     A: 143  <--> A: 143       1
1:  87  <--> 1:  87     A: 141  <--> A: 141       1
1:  89  <--> 1:  90     A: 144  <--> A: 145       2
1:  91  <--> 1:  92     A: 148  <--> A: 147       2
1:  93  <--> 1:  93     A: 149  <--> A: 149       1
1:  96  <--> 1:  96     B: 777  <--> B: 777       1
1:  97  <--> 1:  97     B: 780  <--> B: 780       1
1:  98  <--> 1:  98     B: 778  <--> B: 778       1
1:  99  <--> 1: 100     B: 769  <--> B: 770       2
1: 103  <--> 1: 103     B: 745  <--> B: 745       1
1: 107  <--> 1: 107     B: 741  <--> B: 741       1
1: 110  <--> 1: 111     B: 739  <--> B: 740       2
1: 113  <--> 1: 113     B: 743  <--> B: 743       1
1: 116  <--> 1: 116     B: 744  <--> B: 744       1
1: 117  <--> 1: 128     B: 746  <--> B: 757      12
1: 129  <--> 1: 131     B: 767  <--> B: 765       3
1: 132  <--> 1: 132     B: 781  <--> B: 781       1
1: 133  <--> 1: 133     B: 768  <--> B: 768       1
1: 134  <--> 1: 134     B: 786  <--> B: 786       1
1: 135  <--> 1: 135     B: 779  <--> B: 779       1
1: 136  <--> 1: 142     B: 788  <--> B: 794       7
1: 143  <--> 1: 144     B: 796  <--> B: 795       2
1: 145  <--> 1: 146     B: 797  <--> B: 798       2
1: 147  <--> 1: 147     B: 800  <--> B: 800       1
1: 148  <--> 1: 148     B: 806  <--> B: 806       1
1: 149  <--> 1: 150     B: 801  <--> B: 802       2
1: 151  <--> 1: 151     B: 804  <--> B: 804       1
1: 153  <--> 1: 153     A: 142  <--> A: 142       1
1: 154  <--> 1: 154     B: 805  <--> B: 805       1
1: 155  <--> 1: 155     B: 808  <--> B: 808       1
1: 157  <--> 1: 157     B: 809  <--> B: 809       1
1: 158  <--> 1: 158     A: 136  <--> A: 136       1
1: 159  <--> 1: 159     B: 818  <--> B: 818       1
1: 160  <--> 1: 160     A: 134  <--> A: 134       1
1: 161  <--> 1: 169     B: 819  <--> B: 827       9
1: 170  <--> 1: 170     B: 829  <--> B: 829       1
1: 173  <--> 1: 174     B: 830  <--> B: 831       2
1: 175  <--> 1: 181     B: 833  <--> B: 839       7
1: 182  <--> 1: 182     B: 832  <--> B: 832       1
1: 183  <--> 1: 183     B: 840  <--> B: 840       1
1: 184  <--> 1: 187     B: 842  <--> B: 845       4
1: 188  <--> 1: 188     B: 799  <--> B: 799       1
1: 190  <--> 1: 191     B: 846  <--> B: 847       2
1: 192  <--> 1: 197     B: 849  <--> B: 854       6
1: 198  <--> 1: 198     A:  31  <--> A:  31       1
1: 199  <--> 1: 199     B: 857  <--> B: 857       1
1: 202  <--> 1: 202     B: 858  <--> B: 858       1
1: 203  <--> 1: 203     B: 860  <--> B: 860       1
1: 205  <--> 1: 215     B: 861  <--> B: 871      11
1: 216  <--> 1: 218     B: 876  <--> B: 878       3
1: 220  <--> 1: 221     B: 879  <--> B: 880       2
1: 223  <--> 1: 223     B: 882  <--> B: 882       1
1: 227  <--> 1: 227     B: 881  <--> B: 881       1
