# Supplementary material for: Non-sequential protein structure alignment by conformational space annealing and local refinement
Source: PLoS One. 2019 Jan 30;14(1):e0210177. doi: 10.1371/journal.pone.0210177 (PMC6353097; doi:10.1371/journal.pone.0210177)
Supplement: S2 File — (GZ) [file pone.0210177.s002.tar.gz › HOMSTRAD/dali_b4/ABC_tran-1g291-1f2ua/refine.sp.b1]

score : 0.701131
sequence len : 240 294
equivalence len : 209
equiv :
[ 75   3   1   2   4   5  -1   6   7   8  10   9  62  63  64 285 286  12
  13  14  15  16  17  18  19  20  21  22 259  23  24  25  26  27  28  29
  30  31  32  33  34  35  36  37  38  39  40  41  42 138  43  52  55  44
  60  68  69  70  71  72  73  74   0  76 122  83  46  45  85  86  96  97
 115 118  48  47  50 132 129 128 127 131 136 135 137 142 141 140 143 144
 147 146 148  -1 186 188 182 189 180 181 187 159 156 153  -1 155 152  -1
  -1 149 151  -1 150  -1  -1 154 157  -1 158 160 161  -1 162 164 165 166
 167 168 178 177 176 192 179  -1 197 190 200 199 198 202 203 208 207 191
  -1 212 211 163 145 214 215 218 216 219 222 134 223 227 228 229 230 231
 232 233 234 235 236 237 238 239 240 241 242 243 244 245 246 247 248 249
 250 251 252 253 254 255 256 221 257 258 224 260 261 262 263 264 265 266
 267 268 269 270 271  -1 272 273 274 275 276 277 278 279 280 281 282 287
 288 289 290 291  -1  -1 293  -1  -1  -1 292  -1  -1  -1  -1  -1  -1  -1
  -1  -1  -1  -1  -1  -1]
     seq1_block              seq2_block       bsize
1:   1  <--> 1:   1     A:  76  <--> A:  76       1
1:   2  <--> 1:   2     A:   4  <--> A:   4       1
1:   3  <--> 1:   4     A:   2  <--> A:   3       2
1:   5  <--> 1:   6     A:   5  <--> A:   6       2
1:   8  <--> 1:  10     A:   7  <--> A:   9       3
1:  11  <--> 1:  12     A:  11  <--> A:  10       2
1:  13  <--> 1:  15     A:  63  <--> A:  65       3
1:  16  <--> 1:  17     B: 874  <--> B: 875       2
1:  18  <--> 1:  28     A:  13  <--> A:  23      11
1:  29  <--> 1:  29     B: 848  <--> B: 848       1
1:  30  <--> 1:  49     A:  24  <--> A:  43      20
1:  50  <--> 1:  50     A: 139  <--> A: 139       1
1:  51  <--> 1:  51     A:  44  <--> A:  44       1
1:  52  <--> 1:  52     A:  53  <--> A:  53       1
1:  53  <--> 1:  53     A:  56  <--> A:  56       1
1:  54  <--> 1:  54     A:  45  <--> A:  45       1
1:  55  <--> 1:  55     A:  61  <--> A:  61       1
1:  56  <--> 1:  62     A:  69  <--> A:  75       7
1:  63  <--> 1:  63     A:   1  <--> A:   1       1
1:  64  <--> 1:  64     A:  77  <--> A:  77       1
1:  65  <--> 1:  65     A: 123  <--> A: 123       1
1:  66  <--> 1:  66     A:  84  <--> A:  84       1
1:  67  <--> 1:  68     A:  47  <--> A:  46       2
1:  69  <--> 1:  70     A:  86  <--> A:  87       2
1:  71  <--> 1:  72     A:  97  <--> A:  98       2
1:  73  <--> 1:  73     A: 116  <--> A: 116       1
1:  74  <--> 1:  74     A: 119  <--> A: 119       1
1:  75  <--> 1:  76     A:  49  <--> A:  48       2
1:  77  <--> 1:  77     A:  51  <--> A:  51       1
1:  78  <--> 1:  78     A: 133  <--> A: 133       1
1:  79  <--> 1:  81     A: 130  <--> A: 128       3
1:  82  <--> 1:  82     A: 132  <--> A: 132       1
1:  83  <--> 1:  84     A: 137  <--> A: 136       2
1:  85  <--> 1:  85     A: 138  <--> A: 138       1
1:  86  <--> 1:  88     A: 143  <--> A: 141       3
1:  89  <--> 1:  90     A: 144  <--> A: 145       2
1:  91  <--> 1:  92     A: 148  <--> A: 147       2
1:  93  <--> 1:  93     A: 149  <--> A: 149       1
1:  95  <--> 1:  95     B: 775  <--> B: 775       1
1:  96  <--> 1:  96     B: 777  <--> B: 777       1
1:  97  <--> 1:  97     B: 771  <--> B: 771       1
1:  98  <--> 1:  98     B: 778  <--> B: 778       1
1:  99  <--> 1: 100     B: 769  <--> B: 770       2
1: 101  <--> 1: 101     B: 776  <--> B: 776       1
1: 102  <--> 1: 102     B: 748  <--> B: 748       1
1: 103  <--> 1: 103     B: 745  <--> B: 745       1
1: 104  <--> 1: 104     B: 742  <--> B: 742       1
1: 106  <--> 1: 106     B: 744  <--> B: 744       1
1: 107  <--> 1: 107     B: 741  <--> B: 741       1
1: 110  <--> 1: 110     B: 738  <--> B: 738       1
1: 111  <--> 1: 111     B: 740  <--> B: 740       1
1: 113  <--> 1: 113     B: 739  <--> B: 739       1
1: 116  <--> 1: 116     B: 743  <--> B: 743       1
1: 117  <--> 1: 117     B: 746  <--> B: 746       1
1: 119  <--> 1: 119     B: 747  <--> B: 747       1
1: 120  <--> 1: 121     B: 749  <--> B: 750       2
1: 123  <--> 1: 123     B: 751  <--> B: 751       1
1: 124  <--> 1: 128     B: 753  <--> B: 757       5
1: 129  <--> 1: 131     B: 767  <--> B: 765       3
1: 132  <--> 1: 132     B: 781  <--> B: 781       1
1: 133  <--> 1: 133     B: 768  <--> B: 768       1
1: 135  <--> 1: 135     B: 786  <--> B: 786       1
1: 136  <--> 1: 136     B: 779  <--> B: 779       1
1: 137  <--> 1: 139     B: 789  <--> B: 787       3
1: 140  <--> 1: 141     B: 791  <--> B: 792       2
1: 142  <--> 1: 143     B: 797  <--> B: 796       2
1: 144  <--> 1: 144     B: 780  <--> B: 780       1
1: 146  <--> 1: 147     B: 801  <--> B: 800       2
1: 148  <--> 1: 148     B: 752  <--> B: 752       1
1: 149  <--> 1: 149     A: 146  <--> A: 146       1
1: 150  <--> 1: 151     B: 803  <--> B: 804       2
1: 152  <--> 1: 152     B: 807  <--> B: 807       1
1: 153  <--> 1: 153     B: 805  <--> B: 805       1
1: 154  <--> 1: 154     B: 808  <--> B: 808       1
1: 155  <--> 1: 155     B: 811  <--> B: 811       1
1: 156  <--> 1: 156     A: 135  <--> A: 135       1
1: 157  <--> 1: 157     B: 812  <--> B: 812       1
1: 158  <--> 1: 187     B: 816  <--> B: 845      30
1: 188  <--> 1: 188     B: 810  <--> B: 810       1
1: 189  <--> 1: 190     B: 846  <--> B: 847       2
1: 191  <--> 1: 191     B: 813  <--> B: 813       1
1: 192  <--> 1: 203     B: 849  <--> B: 860      12
1: 205  <--> 1: 215     B: 861  <--> B: 871      11
1: 216  <--> 1: 220     B: 876  <--> B: 880       5
1: 223  <--> 1: 223     B: 882  <--> B: 882       1
1: 227  <--> 1: 227     B: 881  <--> B: 881       1
