# Supplementary material for: Non-sequential protein structure alignment by conformational space annealing and local refinement
Source: PLoS One. 2019 Jan 30;14(1):e0210177. doi: 10.1371/journal.pone.0210177 (PMC6353097; doi:10.1371/journal.pone.0210177)
Supplement: S2 File — (GZ) [file pone.0210177.s002.tar.gz › HOMSTRAD/dali_b4/bv-2tbva-1cwpa/refine.sp]

score : 0.602200
sequence len : 172 149
equivalence len : 126
equiv :
[140 139 138 137   9  10  11  12  13  14  15  16  17  18  19  20  21  22
  23  24  25  26  27  28  -1  -1  -1  -1  -1  -1  -1 109 108 107 106 105
  -1  -1  29  30  31  32  33  -1  34  35  36  37  38  39  40  42  43  44
  45  46  47  48  49  50  51  52  53  54  55  56  57  58  -1  -1  59  60
  61  62  63  64  65  66  67  68  69  -1  70  71  72  73  74  75  -1  -1
  -1  -1  76  77  78  79  80  81  82  84  85  86  87  88  -1  -1  90  91
  92  93  94  95  96  99 100 101 102 103 104  -1  -1  -1  -1  -1  -1  -1
  -1  -1  -1  -1  -1  -1  -1 110 111 112 113 114 115 116  -1 117 118 119
 120  -1 121 122 123 124 126 127 128 129 130 131 132 133 134 135 136  -1
  -1  -1  -1  -1  -1  -1  -1  -1  -1  -1]
      seq1_block          seq2_block  bsize
A: 102  <--> A: 105     A: 182  <--> A: 179       4
A: 106  <--> A: 125     A:  51  <--> A:  70      20
A: 133  <--> A: 137     A: 151  <--> A: 147       5
A: 140  <--> A: 144     A:  71  <--> A:  75       5
A: 146  <--> A: 152     A:  76  <--> A:  82       7
A: 153  <--> A: 169     A:  84  <--> A: 100      17
A: 172  <--> A: 182     A: 101  <--> A: 111      11
A: 184  <--> A: 189     A: 112  <--> A: 117       6
A: 194  <--> A: 200     A: 118  <--> A: 124       7
A: 201  <--> A: 205     A: 126  <--> A: 130       5
A: 208  <--> A: 214     A: 132  <--> A: 138       7
A: 215  <--> A: 220     A: 141  <--> A: 146       6
A: 235  <--> A: 241     A: 152  <--> A: 158       7
A: 243  <--> A: 246     A: 159  <--> A: 162       4
A: 248  <--> A: 251     A: 163  <--> A: 166       4
A: 252  <--> A: 262     A: 168  <--> A: 178      11
