# Supplementary material for: Non-sequential protein structure alignment by conformational space annealing and local refinement
Source: PLoS One. 2019 Jan 30;14(1):e0210177. doi: 10.1371/journal.pone.0210177 (PMC6353097; doi:10.1371/journal.pone.0210177)
Supplement: S2 File — (GZ) [file pone.0210177.s002.tar.gz › HOMSTRAD/dali_b4/bv-2tbva-1cwpa/refine.sp.b1]

score : 0.635428
sequence len : 172 149
equivalence len : 126
equiv :
[ -1 139 138 137   9  10  11  12  13  14  15  16  17 125  19 121  21  22
  -1  23  24  25  26  18  20  27  -1  -1  -1  28  29 110 108 107 106 105
 109  -1  -1  30  31  32  33  35  34  37  36  41  38  39  40  42  43 104
  45  46  47  48  49  50  51  52  53  54  55  56  57  58  -1  -1  60  -1
  61  62  63  64  65  66  67  68  81  69  70  -1  71  72  74  75  73  -1
  -1  -1  76  78  -1  79  80  82  83  84  85  86  87  88  -1  -1  89  91
  92  93  94  95  96  99 100 101 102  -1  -1 103  -1  -1  -1  -1  -1  -1
  -1  -1  -1  -1  -1  -1  -1 111  -1 112 113 114 115 116 117 118 119  -1
 120  -1  -1 122 123 126  59 127 128 129 130 131 132 133 134 135 136  44
  -1  -1  -1  -1  -1  -1  -1  -1  -1  -1]
     seq1_block              seq2_block       bsize
A: 103  <--> A: 105     A: 181  <--> A: 179       3
A: 106  <--> A: 114     A:  51  <--> A:  59       9
A: 115  <--> A: 115     A: 167  <--> A: 167       1
A: 116  <--> A: 116     A:  61  <--> A:  61       1
A: 117  <--> A: 117     A: 163  <--> A: 163       1
A: 118  <--> A: 119     A:  63  <--> A:  64       2
A: 121  <--> A: 124     A:  65  <--> A:  68       4
A: 125  <--> A: 125     A:  60  <--> A:  60       1
A: 126  <--> A: 126     A:  62  <--> A:  62       1
A: 127  <--> A: 127     A:  69  <--> A:  69       1
A: 131  <--> A: 132     A:  70  <--> A:  71       2
A: 133  <--> A: 133     A: 152  <--> A: 152       1
A: 134  <--> A: 137     A: 150  <--> A: 147       4
A: 138  <--> A: 138     A: 151  <--> A: 151       1
A: 141  <--> A: 144     A:  72  <--> A:  75       4
A: 145  <--> A: 146     A:  77  <--> A:  76       2
A: 147  <--> A: 148     A:  79  <--> A:  78       2
A: 149  <--> A: 149     A:  83  <--> A:  83       1
A: 150  <--> A: 152     A:  80  <--> A:  82       3
A: 153  <--> A: 154     A:  84  <--> A:  85       2
A: 155  <--> A: 155     A: 146  <--> A: 146       1
A: 156  <--> A: 169     A:  87  <--> A: 100      14
A: 172  <--> A: 172     A: 102  <--> A: 102       1
A: 174  <--> A: 181     A: 103  <--> A: 110       8
A: 182  <--> A: 182     A: 123  <--> A: 123       1
A: 183  <--> A: 184     A: 111  <--> A: 112       2
A: 186  <--> A: 187     A: 113  <--> A: 114       2
A: 188  <--> A: 189     A: 116  <--> A: 117       2
A: 190  <--> A: 190     A: 115  <--> A: 115       1
A: 194  <--> A: 194     A: 118  <--> A: 118       1
A: 195  <--> A: 195     A: 120  <--> A: 120       1
A: 197  <--> A: 198     A: 121  <--> A: 122       2
A: 199  <--> A: 205     A: 124  <--> A: 130       7
A: 208  <--> A: 208     A: 131  <--> A: 131       1
A: 209  <--> A: 214     A: 133  <--> A: 138       6
A: 215  <--> A: 218     A: 141  <--> A: 144       4
A: 221  <--> A: 221     A: 145  <--> A: 145       1
A: 235  <--> A: 235     A: 153  <--> A: 153       1
A: 237  <--> A: 244     A: 154  <--> A: 161       8
A: 246  <--> A: 246     A: 162  <--> A: 162       1
A: 249  <--> A: 250     A: 164  <--> A: 165       2
A: 251  <--> A: 251     A: 168  <--> A: 168       1
A: 252  <--> A: 252     A: 101  <--> A: 101       1
A: 253  <--> A: 262     A: 169  <--> A: 178      10
A: 263  <--> A: 263     A:  86  <--> A:  86       1
