# Supplementary material for: Non-sequential protein structure alignment by conformational space annealing and local refinement
Source: PLoS One. 2019 Jan 30;14(1):e0210177. doi: 10.1371/journal.pone.0210177 (PMC6353097; doi:10.1371/journal.pone.0210177)
Supplement: S2 File — (GZ) [file pone.0210177.s002.tar.gz › HOMSTRAD/dali_b4/bv-2tbva-1cwpa/refine.tm.b1]

score : 0.607369
sequence len : 172 149
equivalence len : 133
equiv :
[140 139 138 137   9  10  11  12  13  14  15  16  17 124  19 121  21  22
  -1  23  24  25  26  18  20  27  -1  -1  -1  29  28 109 108 107 105  -1
  31  -1  -1  30  32  -1  33 145  34  35  36  37  38  39  40  42  43  44
  45  46  47  48  49  50  51  52  53  54  55  56  57  58  -1  -1  59  60
  61  62  63  64  65  66  67  68  69  77  70  71  72  73  74  75  -1  -1
  -1  -1  76  78  79  80  81  82  83  84  85  86  87  88  -1  89  90  91
  92  93  94  95  96  99 100 101 102 103  98 104  -1 106  -1  -1  -1  -1
  -1  -1  -1  -1 111  -1  -1 110  97 112 113 114 115 116 117 118 119  -1
 120  -1  -1 122 123 125 126 127 128 129 130 131 132 133 134 135 136  41
  -1  -1  -1  -1  -1  -1  -1  -1  -1  -1]
     seq1_block              seq2_block       bsize
A: 102  <--> A: 105     A: 182  <--> A: 179       4
A: 106  <--> A: 114     A:  51  <--> A:  59       9
A: 115  <--> A: 115     A: 166  <--> A: 166       1
A: 116  <--> A: 116     A:  61  <--> A:  61       1
A: 117  <--> A: 117     A: 163  <--> A: 163       1
A: 118  <--> A: 119     A:  63  <--> A:  64       2
A: 121  <--> A: 124     A:  65  <--> A:  68       4
A: 125  <--> A: 125     A:  60  <--> A:  60       1
A: 126  <--> A: 126     A:  62  <--> A:  62       1
A: 127  <--> A: 127     A:  69  <--> A:  69       1
A: 131  <--> A: 132     A:  71  <--> A:  70       2
A: 133  <--> A: 135     A: 151  <--> A: 149       3
A: 136  <--> A: 136     A: 147  <--> A: 147       1
A: 138  <--> A: 138     A:  73  <--> A:  73       1
A: 141  <--> A: 141     A:  72  <--> A:  72       1
A: 142  <--> A: 142     A:  74  <--> A:  74       1
A: 144  <--> A: 144     A:  75  <--> A:  75       1
A: 145  <--> A: 145     A: 187  <--> A: 187       1
A: 146  <--> A: 152     A:  76  <--> A:  82       7
A: 153  <--> A: 169     A:  84  <--> A: 100      17
A: 172  <--> A: 182     A: 101  <--> A: 111      11
A: 183  <--> A: 183     A: 119  <--> A: 119       1
A: 184  <--> A: 189     A: 112  <--> A: 117       6
A: 194  <--> A: 194     A: 118  <--> A: 118       1
A: 195  <--> A: 205     A: 120  <--> A: 130      11
A: 207  <--> A: 214     A: 131  <--> A: 138       8
A: 215  <--> A: 219     A: 141  <--> A: 145       5
A: 220  <--> A: 220     A: 140  <--> A: 140       1
A: 221  <--> A: 221     A: 146  <--> A: 146       1
A: 223  <--> A: 223     A: 148  <--> A: 148       1
A: 232  <--> A: 232     A: 153  <--> A: 153       1
A: 235  <--> A: 235     A: 152  <--> A: 152       1
A: 236  <--> A: 236     A: 139  <--> A: 139       1
A: 237  <--> A: 244     A: 154  <--> A: 161       8
A: 246  <--> A: 246     A: 162  <--> A: 162       1
A: 249  <--> A: 250     A: 164  <--> A: 165       2
A: 251  <--> A: 262     A: 167  <--> A: 178      12
A: 263  <--> A: 263     A:  83  <--> A:  83       1
