# Supplementary material for: Non-sequential protein structure alignment by conformational space annealing and local refinement
Source: PLoS One. 2019 Jan 30;14(1):e0210177. doi: 10.1371/journal.pone.0210177 (PMC6353097; doi:10.1371/journal.pone.0210177)
Supplement: S2 File — (GZ) [file pone.0210177.s002.tar.gz › HOMSTRAD/dali_b4/egf-1urk-1hre/refine.dali]

score : 78.580323
sequence len : 41 67
equivalence len : 39
equiv :
[-1 10  9  8  7 -1 14 15 16 17 18 19 20 21 22 23 24 25 26 27 29 30 31 32 34
 35 36 37 38 39 40 41 42 43 44 45 46 47 48 49 50]
      seq1_block          seq2_block  bsize
 :   7  <-->  :  10      : 185  <-->  : 182       4
 :  12  <-->  :  25      : 189  <-->  : 202      14
 :  26  <-->  :  29      : 204  <-->  : 207       4
 :  30  <-->  :  46      : 209  <-->  : 225      17
