# Supplementary material for: Non-sequential protein structure alignment by conformational space annealing and local refinement
Source: PLoS One. 2019 Jan 30;14(1):e0210177. doi: 10.1371/journal.pone.0210177 (PMC6353097; doi:10.1371/journal.pone.0210177)
Supplement: S2 File — (GZ) [file pone.0210177.s002.tar.gz › HOMSTRAD/dali_b4/egf-1urk-1hre/refine.so.b1]

score : 80.643103
sequence len : 41 67
equivalence len : 37
equiv :
[-1 51 -1 28 33 10 14 15 16 17 18 19 20 21 22 23 24 25 27 -1 29 30 -1 32 34
 35 36 37 38 39 40 41 42 43 44 45 46 47 48 49 50]
     seq1_block              seq2_block       bsize
 :   7  <-->  :   7      : 226  <-->  : 226       1
 :   9  <-->  :   9      : 203  <-->  : 203       1
 :  10  <-->  :  10      : 208  <-->  : 208       1
 :  11  <-->  :  11      : 185  <-->  : 185       1
 :  12  <-->  :  23      : 189  <-->  : 200      12
 :  24  <-->  :  24      : 202  <-->  : 202       1
 :  26  <-->  :  27      : 204  <-->  : 205       2
 :  29  <-->  :  29      : 207  <-->  : 207       1
 :  30  <-->  :  46      : 209  <-->  : 225      17
