# Supplementary material for: Non-sequential protein structure alignment by conformational space annealing and local refinement
Source: PLoS One. 2019 Jan 30;14(1):e0210177. doi: 10.1371/journal.pone.0210177 (PMC6353097; doi:10.1371/journal.pone.0210177)
Supplement: S2 File — (GZ) [file pone.0210177.s002.tar.gz › HOMSTRAD/dali_b4/egf-1urk-1hre/refine.tm]

score : 0.365515
sequence len : 41 67
equivalence len : 36
equiv :
[-1 -1 -1 -1 -1 13 14 15 16 17 18 19 20 21 22 23 24 25 27 28 29 30 32 33 34
 35 36 37 38 39 40 41 42 43 44 45 46 47 48 49 50]
      seq1_block          seq2_block  bsize
 :  11  <-->  :  23      : 188  <-->  : 200      13
 :  24  <-->  :  27      : 202  <-->  : 205       4
 :  28  <-->  :  46      : 207  <-->  : 225      19
