# Supplementary material for: Non-sequential protein structure alignment by conformational space annealing and local refinement
Source: PLoS One. 2019 Jan 30;14(1):e0210177. doi: 10.1371/journal.pone.0210177 (PMC6353097; doi:10.1371/journal.pone.0210177)
Supplement: S2 File — (GZ) [file pone.0210177.s002.tar.gz › HOMSTRAD/dali_b4/egf-1urk-1hre/refine.tm.b1]

score : 0.406771
sequence len : 41 67
equivalence len : 37
equiv :
[-1 -1 -1 13 31 33 14 15 16 -1 17 18 12 21  7 23 24 25  3 27 26 30 32 22 34
 35 20 19 38 39 40 41 42 43 44 45 46 47 48 49 50]
     seq1_block              seq2_block       bsize
 :   9  <-->  :   9      : 188  <-->  : 188       1
 :  10  <-->  :  10      : 206  <-->  : 206       1
 :  11  <-->  :  11      : 208  <-->  : 208       1
 :  12  <-->  :  14      : 189  <-->  : 191       3
 :  16  <-->  :  17      : 192  <-->  : 193       2
 :  18  <-->  :  18      : 187  <-->  : 187       1
 :  19  <-->  :  19      : 196  <-->  : 196       1
 :  20  <-->  :  20      : 182  <-->  : 182       1
 :  21  <-->  :  23      : 198  <-->  : 200       3
 :  24  <-->  :  24      : 178  <-->  : 178       1
 :  25  <-->  :  26      : 202  <-->  : 201       2
 :  27  <-->  :  27      : 205  <-->  : 205       1
 :  28  <-->  :  28      : 207  <-->  : 207       1
 :  29  <-->  :  29      : 197  <-->  : 197       1
 :  30  <-->  :  31      : 209  <-->  : 210       2
 :  32  <-->  :  33      : 195  <-->  : 194       2
 :  34  <-->  :  46      : 213  <-->  : 225      13
