# Supplementary material for: Non-sequential protein structure alignment by conformational space annealing and local refinement
Source: PLoS One. 2019 Jan 30;14(1):e0210177. doi: 10.1371/journal.pone.0210177 (PMC6353097; doi:10.1371/journal.pone.0210177)
Supplement: S2 File — (GZ) [file pone.0210177.s002.tar.gz › HOMSTRAD/dali_b4/BIR-1qbha-1c9qa/init]

score : 212.424998
sequence len : 101 117
equivalence len : 72
equiv :
[ -1  33  34  35  36  -1  -1  40  41  42  43  44  45  46  47  -1  -1  50
  51  52  53  54  55  56  57  58  59  60  61  62  63  64  65  -1  -1  -1
  66  67  68  69  73  74  75  76  77  78  79  -1  80  81  82  83  84  86
  87  88  89  90  91  92  93  94  95  96  97  98  99 100 101 102 103 104
 105 106 107 108 109  -1  -1  -1  -1  -1  -1  -1  -1  -1  -1  -1  -1  -1
  -1  -1  -1  -1  -1  -1  -1  23  22  21  20]
     seq1_block              seq2_block       bsize
A: 264  <--> A: 267     A:  34  <--> A:  37       4
A: 270  <--> A: 277     A:  41  <--> A:  48       8
A: 280  <--> A: 295     A:  51  <--> A:  66      16
A: 299  <--> A: 302     A:  67  <--> A:  70       4
A: 303  <--> A: 309     A:  74  <--> A:  80       7
A: 311  <--> A: 315     A:  81  <--> A:  85       5
A: 316  <--> A: 339     A:  87  <--> A: 110      24
A: 360  <--> A: 363     A:  24  <--> A:  21       4
