# Supplementary material for: Non-sequential protein structure alignment by conformational space annealing and local refinement
Source: PLoS One. 2019 Jan 30;14(1):e0210177. doi: 10.1371/journal.pone.0210177 (PMC6353097; doi:10.1371/journal.pone.0210177)
Supplement: S2 File — (GZ) [file pone.0210177.s002.tar.gz › HOMSTRAD/dali_b4/BIR-1qbha-1c9qa/refine.dali.b1]

score : 229.811576
sequence len : 101 117
equivalence len : 73
equiv :
[ 30  -1  34  35  36  -1  -1  40  41  42  43  44  45  46  47  49  72  71
  51  50  53  52  55  56  57  58  59  60  61  62  63  64  65  67  -1  -1
  66  -1  68  69  73  74  75  76  77  78  79  -1  80  81  82  83  84  86
  87  88  89  90  91  92  93  94  95  96  97  98  99 100 101 102 103 104
 105 106 107 108 110 109  -1  -1  -1  -1  -1  -1  -1  -1  -1  -1  -1  -1
  -1  -1  -1  -1  -1  -1  -1  -1  -1  21  17]
     seq1_block              seq2_block       bsize
A: 263  <--> A: 263     A:  31  <--> A:  31       1
A: 265  <--> A: 267     A:  35  <--> A:  37       3
A: 270  <--> A: 277     A:  41  <--> A:  48       8
A: 278  <--> A: 278     A:  50  <--> A:  50       1
A: 279  <--> A: 280     A:  73  <--> A:  72       2
A: 281  <--> A: 282     A:  52  <--> A:  51       2
A: 283  <--> A: 284     A:  54  <--> A:  53       2
A: 285  <--> A: 295     A:  56  <--> A:  66      11
A: 296  <--> A: 296     A:  68  <--> A:  68       1
A: 299  <--> A: 299     A:  67  <--> A:  67       1
A: 301  <--> A: 302     A:  69  <--> A:  70       2
A: 303  <--> A: 309     A:  74  <--> A:  80       7
A: 311  <--> A: 315     A:  81  <--> A:  85       5
A: 316  <--> A: 338     A:  87  <--> A: 109      23
A: 339  <--> A: 340     A: 111  <--> A: 110       2
A: 362  <--> A: 362     A:  22  <--> A:  22       1
A: 363  <--> A: 363     A:  18  <--> A:  18       1
