# Supplementary material for: Non-sequential protein structure alignment by conformational space annealing and local refinement
Source: PLoS One. 2019 Jan 30;14(1):e0210177. doi: 10.1371/journal.pone.0210177 (PMC6353097; doi:10.1371/journal.pone.0210177)
Supplement: S2 File — (GZ) [file pone.0210177.s002.tar.gz › HOMSTRAD/dali_b4/BIR-1qbha-1c9qa/refine.so.b1]

score : 58.720821
sequence len : 101 117
equivalence len : 71
equiv :
[ 31  33  34  35  36  39  -1  -1  -1  42  44  -1  45  46  47  49  72  -1
  52  50  51  54  55  -1  56  58  59  60  61  62  63  64  65  57  43  -1
  66  67  68  69  73  74  75  76  77  78  79  80  83  81  82  84  85  86
  87  88  89  90  91  92  93  94  95  96  97  98  99 100 101 102 103 104
 105 106  -1 108 109  -1 107  -1  -1  -1  -1  -1  -1  -1  -1  -1  -1  -1
  -1  -1  -1  70  -1  -1  -1  -1  -1  -1  -1]
     seq1_block              seq2_block       bsize
A: 263  <--> A: 263     A:  32  <--> A:  32       1
A: 264  <--> A: 267     A:  34  <--> A:  37       4
A: 268  <--> A: 268     A:  40  <--> A:  40       1
A: 272  <--> A: 272     A:  43  <--> A:  43       1
A: 273  <--> A: 273     A:  45  <--> A:  45       1
A: 275  <--> A: 277     A:  46  <--> A:  48       3
A: 278  <--> A: 278     A:  50  <--> A:  50       1
A: 279  <--> A: 279     A:  73  <--> A:  73       1
A: 281  <--> A: 281     A:  53  <--> A:  53       1
A: 282  <--> A: 283     A:  51  <--> A:  52       2
A: 284  <--> A: 285     A:  55  <--> A:  56       2
A: 287  <--> A: 287     A:  57  <--> A:  57       1
A: 288  <--> A: 295     A:  59  <--> A:  66       8
A: 296  <--> A: 296     A:  58  <--> A:  58       1
A: 297  <--> A: 297     A:  44  <--> A:  44       1
A: 299  <--> A: 302     A:  67  <--> A:  70       4
A: 303  <--> A: 310     A:  74  <--> A:  81       8
A: 311  <--> A: 311     A:  84  <--> A:  84       1
A: 312  <--> A: 313     A:  82  <--> A:  83       2
A: 314  <--> A: 336     A:  85  <--> A: 107      23
A: 338  <--> A: 339     A: 109  <--> A: 110       2
A: 341  <--> A: 341     A: 108  <--> A: 108       1
A: 356  <--> A: 356     A:  71  <--> A:  71       1
