# Supplementary material for: Non-sequential protein structure alignment by conformational space annealing and local refinement
Source: PLoS One. 2019 Jan 30;14(1):e0210177. doi: 10.1371/journal.pone.0210177 (PMC6353097; doi:10.1371/journal.pone.0210177)
Supplement: S2 File — (GZ) [file pone.0210177.s002.tar.gz › HOMSTRAD/dali_b4/BIR-1qbha-1c9qa/refine.sp.b1]

score : 0.524561
sequence len : 101 117
equivalence len : 73
equiv :
[ 31  33  34  35  36  41  -1  -1  -1  42  44  69  45  46  47  49  72  71
  51  50  53  52  55  56  57  58  59  60  61  62  63  64  65  67  43  37
  66  -1  68  70  73  74  75  76  77  78  79  80  -1  81  82  83  85  86
  87  88  89  90  91  92  93  94  95  96  97  98  99 100 101 102 103 104
 105 106 110 108 109  -1 107  -1  -1  -1  -1  -1  -1  -1  -1  -1  -1  -1
  -1  -1  -1  -1  -1  -1  -1  -1  -1  -1  -1]
     seq1_block              seq2_block       bsize
A: 263  <--> A: 263     A:  32  <--> A:  32       1
A: 264  <--> A: 267     A:  34  <--> A:  37       4
A: 268  <--> A: 268     A:  42  <--> A:  42       1
A: 272  <--> A: 272     A:  43  <--> A:  43       1
A: 273  <--> A: 273     A:  45  <--> A:  45       1
A: 274  <--> A: 274     A:  70  <--> A:  70       1
A: 275  <--> A: 277     A:  46  <--> A:  48       3
A: 278  <--> A: 278     A:  50  <--> A:  50       1
A: 279  <--> A: 280     A:  73  <--> A:  72       2
A: 281  <--> A: 282     A:  52  <--> A:  51       2
A: 283  <--> A: 284     A:  54  <--> A:  53       2
A: 285  <--> A: 295     A:  56  <--> A:  66      11
A: 296  <--> A: 296     A:  68  <--> A:  68       1
A: 297  <--> A: 297     A:  44  <--> A:  44       1
A: 298  <--> A: 298     A:  38  <--> A:  38       1
A: 299  <--> A: 299     A:  67  <--> A:  67       1
A: 301  <--> A: 301     A:  69  <--> A:  69       1
A: 302  <--> A: 302     A:  71  <--> A:  71       1
A: 303  <--> A: 310     A:  74  <--> A:  81       8
A: 312  <--> A: 314     A:  82  <--> A:  84       3
A: 315  <--> A: 336     A:  86  <--> A: 107      22
A: 337  <--> A: 337     A: 111  <--> A: 111       1
A: 338  <--> A: 339     A: 109  <--> A: 110       2
A: 341  <--> A: 341     A: 108  <--> A: 108       1
