# Supplementary material for: Non-sequential protein structure alignment by conformational space annealing and local refinement
Source: PLoS One. 2019 Jan 30;14(1):e0210177. doi: 10.1371/journal.pone.0210177 (PMC6353097; doi:10.1371/journal.pone.0210177)
Supplement: S2 File — (GZ) [file pone.0210177.s002.tar.gz › HOMSTRAD/dali_b4/BIR-1qbha-1c9qa/refine.tm]

score : 0.444770
sequence len : 101 117
equivalence len : 71
equiv :
[ 32  33  34  35  36  37  -1  -1  41  42  43  44  45  46  47  73  72  71
  70  50  51  52  53  56  57  58  59  60  61  62  63  64  65  -1  -1  -1
  66  67  68  69  -1  74  75  76  77  78  79  80  -1  81  82  83  84  86
  87  88  89  90  91  92  93  94  95  96  97  98  99 100 101 102 103 104
 105 106 107 108 109 110  -1  -1  -1  -1  -1  -1  -1  -1  -1  -1  -1  -1
  -1  -1  -1  -1  -1  -1  -1  -1  -1  -1  -1]
      seq1_block          seq2_block  bsize
A: 263  <--> A: 268     A:  33  <--> A:  38       6
A: 271  <--> A: 277     A:  42  <--> A:  48       7
A: 278  <--> A: 281     A:  74  <--> A:  71       4
A: 282  <--> A: 285     A:  51  <--> A:  54       4
A: 286  <--> A: 295     A:  57  <--> A:  66      10
A: 299  <--> A: 302     A:  67  <--> A:  70       4
A: 304  <--> A: 310     A:  75  <--> A:  81       7
A: 312  <--> A: 315     A:  82  <--> A:  85       4
A: 316  <--> A: 340     A:  87  <--> A: 111      25
