# Supplementary material for: Non-sequential protein structure alignment by conformational space annealing and local refinement
Source: PLoS One. 2019 Jan 30;14(1):e0210177. doi: 10.1371/journal.pone.0210177 (PMC6353097; doi:10.1371/journal.pone.0210177)
Supplement: S2 File — (GZ) [file pone.0210177.s002.tar.gz › HOMSTRAD/dali_b4/BIR-1qbha-1c9qa/refine.tm.b1]

score : 0.476831
sequence len : 101 117
equivalence len : 80
equiv :
[ 30  31  34  35  36  37  32  38  41  42  44  48  45  46  47  49  72  71
  51  50  53  52  55  56  57  58  59  60  61  62  63  64  65  70  43  39
  66  67  68  69  73  74  75  76  77  78  79  27  80  81  82  83  85  86
  87  88  89  90  91  92  93  94  95  96  97  98  99 100 101 102 103 104
 105 106 110 108 109 111 107  -1  33  -1  -1  -1  -1  -1  -1  -1  -1  -1
  -1  -1  -1  -1  -1  -1  -1  -1  -1  -1  -1]
     seq1_block              seq2_block       bsize
A: 263  <--> A: 264     A:  31  <--> A:  32       2
A: 265  <--> A: 268     A:  35  <--> A:  38       4
A: 269  <--> A: 269     A:  33  <--> A:  33       1
A: 270  <--> A: 270     A:  39  <--> A:  39       1
A: 271  <--> A: 272     A:  42  <--> A:  43       2
A: 273  <--> A: 273     A:  45  <--> A:  45       1
A: 274  <--> A: 274     A:  49  <--> A:  49       1
A: 275  <--> A: 277     A:  46  <--> A:  48       3
A: 278  <--> A: 278     A:  50  <--> A:  50       1
A: 279  <--> A: 280     A:  73  <--> A:  72       2
A: 281  <--> A: 282     A:  52  <--> A:  51       2
A: 283  <--> A: 284     A:  54  <--> A:  53       2
A: 285  <--> A: 295     A:  56  <--> A:  66      11
A: 296  <--> A: 296     A:  71  <--> A:  71       1
A: 297  <--> A: 297     A:  44  <--> A:  44       1
A: 298  <--> A: 298     A:  40  <--> A:  40       1
A: 299  <--> A: 302     A:  67  <--> A:  70       4
A: 303  <--> A: 309     A:  74  <--> A:  80       7
A: 310  <--> A: 310     A:  28  <--> A:  28       1
A: 311  <--> A: 314     A:  81  <--> A:  84       4
A: 315  <--> A: 336     A:  86  <--> A: 107      22
A: 337  <--> A: 337     A: 111  <--> A: 111       1
A: 338  <--> A: 339     A: 109  <--> A: 110       2
A: 340  <--> A: 340     A: 112  <--> A: 112       1
A: 341  <--> A: 341     A: 108  <--> A: 108       1
A: 343  <--> A: 343     A:  34  <--> A:  34       1
