# Supplementary material for: Non-sequential protein structure alignment by conformational space annealing and local refinement
Source: PLoS One. 2019 Jan 30;14(1):e0210177. doi: 10.1371/journal.pone.0210177 (PMC6353097; doi:10.1371/journal.pone.0210177)
Supplement: S2 File — (GZ) [file pone.0210177.s002.tar.gz › HOMSTRAD/dali_b4/toxin-1drs-1lsi/refine.dali.b1]

score : 105.687399
sequence len : 59 66
equivalence len : 46
equiv :
[11 10  9  8  7 -1 -1 -1 -1 -1 -1 -1  6  5  4  3  2  1 40 41 20 21 22 23 24
 25 26 29 30 31 32 33 34 35 36 37 38 -1 -1 45 46 47 48 -1 -1 -1 49 50 51 52
 53 54 55 56 60 61 62 63 -1]
     seq1_block              seq2_block       bsize
 :   1  <-->  :   5      :  12  <-->  :   8       5
 :  13  <-->  :  18      :   7  <-->  :   2       6
 :  19  <-->  :  20      :  41  <-->  :  42       2
 :  21  <-->  :  27      :  21  <-->  :  27       7
 :  28  <-->  :  37      :  30  <-->  :  39      10
 :  40  <-->  :  43      :  46  <-->  :  49       4
 :  47  <-->  :  54      :  50  <-->  :  57       8
 :  55  <-->  :  58      :  61  <-->  :  64       4
