# Supplementary material for: Non-sequential protein structure alignment by conformational space annealing and local refinement
Source: PLoS One. 2019 Jan 30;14(1):e0210177. doi: 10.1371/journal.pone.0210177 (PMC6353097; doi:10.1371/journal.pone.0210177)
Supplement: S2 File — (GZ) [file pone.0210177.s002.tar.gz › HOMSTRAD/dali_b4/toxin-1drs-1lsi/refine.so.b1]

score : 66.607747
sequence len : 59 66
equivalence len : 44
equiv :
[58  2 10  6  7 -1 -1 -1 -1 -1 -1 -1 -1  5  4  3 11  1 19 18 20 21 22 23 24
 25 26 -1 -1 17 29 33 34 35 36 37 38 39  9 45 -1 46 47 -1 -1 48 49 -1 51 52
 53 54 55 56 60 61 62 63 -1]
     seq1_block              seq2_block       bsize
 :   1  <-->  :   1      :  59  <-->  :  59       1
 :   2  <-->  :   2      :   3  <-->  :   3       1
 :   3  <-->  :   3      :  11  <-->  :  11       1
 :   4  <-->  :   5      :   7  <-->  :   8       2
 :  14  <-->  :  16      :   6  <-->  :   4       3
 :  17  <-->  :  17      :  12  <-->  :  12       1
 :  18  <-->  :  18      :   2  <-->  :   2       1
 :  19  <-->  :  20      :  20  <-->  :  19       2
 :  21  <-->  :  27      :  21  <-->  :  27       7
 :  30  <-->  :  30      :  18  <-->  :  18       1
 :  31  <-->  :  31      :  30  <-->  :  30       1
 :  32  <-->  :  38      :  34  <-->  :  40       7
 :  39  <-->  :  39      :  10  <-->  :  10       1
 :  40  <-->  :  40      :  46  <-->  :  46       1
 :  42  <-->  :  43      :  47  <-->  :  48       2
 :  46  <-->  :  47      :  49  <-->  :  50       2
 :  49  <-->  :  54      :  52  <-->  :  57       6
 :  55  <-->  :  58      :  61  <-->  :  64       4
