# Supplementary material for: Non-sequential protein structure alignment by conformational space annealing and local refinement
Source: PLoS One. 2019 Jan 30;14(1):e0210177. doi: 10.1371/journal.pone.0210177 (PMC6353097; doi:10.1371/journal.pone.0210177)
Supplement: S2 File — (GZ) [file pone.0210177.s002.tar.gz › HOMSTRAD/dali_b4/toxin-1drs-1lsi/refine.sp]

score : 0.402878
sequence len : 59 66
equivalence len : 45
equiv :
[10  9  8  7 -1 -1 -1 -1 -1 -1 -1 -1  6  5  4  3 39 40 41 42 20 21 22 23 24
 -1 25 26 27 28 29 33 34 35 36 37 38 -1 -1 44 45 46 47 -1 -1 48 49 50 51 52
 53 54 55 56 60 61 62 63 -1]
      seq1_block          seq2_block  bsize
 :   1  <-->  :   4      :  11  <-->  :   8       4
 :  13  <-->  :  16      :   7  <-->  :   4       4
 :  17  <-->  :  20      :  40  <-->  :  43       4
 :  21  <-->  :  25      :  21  <-->  :  25       5
 :  27  <-->  :  31      :  26  <-->  :  30       5
 :  32  <-->  :  37      :  34  <-->  :  39       6
 :  40  <-->  :  43      :  45  <-->  :  48       4
 :  46  <-->  :  54      :  49  <-->  :  57       9
 :  55  <-->  :  58      :  61  <-->  :  64       4
