# Supplementary material for: Non-sequential protein structure alignment by conformational space annealing and local refinement
Source: PLoS One. 2019 Jan 30;14(1):e0210177. doi: 10.1371/journal.pone.0210177 (PMC6353097; doi:10.1371/journal.pone.0210177)
Supplement: S2 File — (GZ) [file pone.0210177.s002.tar.gz › HOMSTRAD/dali_b4/toxin-1drs-1lsi/refine.sp.b1]

score : 0.445606
sequence len : 59 66
equivalence len : 47
equiv :
[58 59  9  6  7  8 -1 32 -1 -1 -1 -1 -1  5  4  3  2  1 40 18 20 21 22 23 24
 25 26 -1 27 28 29 33 34 35 36 37 38 39 -1 45 -1 46 47 -1 50 48 49 -1 51 52
 53 54 55 56 60 61 62 63 -1]
     seq1_block              seq2_block       bsize
 :   1  <-->  :   2      :  59  <-->  :  60       2
 :   3  <-->  :   3      :  10  <-->  :  10       1
 :   4  <-->  :   6      :   7  <-->  :   9       3
 :   8  <-->  :   8      :  33  <-->  :  33       1
 :  14  <-->  :  18      :   6  <-->  :   2       5
 :  19  <-->  :  19      :  41  <-->  :  41       1
 :  20  <-->  :  20      :  19  <-->  :  19       1
 :  21  <-->  :  27      :  21  <-->  :  27       7
 :  29  <-->  :  31      :  28  <-->  :  30       3
 :  32  <-->  :  38      :  34  <-->  :  40       7
 :  40  <-->  :  40      :  46  <-->  :  46       1
 :  42  <-->  :  43      :  47  <-->  :  48       2
 :  45  <-->  :  45      :  51  <-->  :  51       1
 :  46  <-->  :  47      :  49  <-->  :  50       2
 :  49  <-->  :  54      :  52  <-->  :  57       6
 :  55  <-->  :  58      :  61  <-->  :  64       4
