# Supplementary material for: Non-sequential protein structure alignment by conformational space annealing and local refinement
Source: PLoS One. 2019 Jan 30;14(1):e0210177. doi: 10.1371/journal.pone.0210177 (PMC6353097; doi:10.1371/journal.pone.0210177)
Supplement: S2 File — (GZ) [file pone.0210177.s002.tar.gz › HOMSTRAD/dali_b4/LIM-1qli-1b8ta1/init]

score : 171.037724
sequence len : 59 69
equivalence len : 58
equiv :
[ 6  7  8  9 10 11 12 13 14 15 16 17 18 19 20 21 22 23 24 25 26 27 28 29 30
 31 32 33 34 35 36 37 38 39 40 41 42 43 44 45 -1 47 48 49 50 51 52 53 54 55
 56 57 58 59 60 61 62 63 64]
     seq1_block              seq2_block       bsize
 : 117  <-->  : 156     A:   7  <--> A:  46      40
 : 158  <-->  : 175     A:  48  <--> A:  65      18
