# Supplementary material for: Non-sequential protein structure alignment by conformational space annealing and local refinement
Source: PLoS One. 2019 Jan 30;14(1):e0210177. doi: 10.1371/journal.pone.0210177 (PMC6353097; doi:10.1371/journal.pone.0210177)
Supplement: S2 File — (GZ) [file pone.0210177.s002.tar.gz › HOMSTRAD/dali_b4/LIM-1qli-1b8ta1/refine.so.b1]

score : 69.018646
sequence len : 59 69
equivalence len : 49
equiv :
[ 6 32 -1 30 -1 25 -1 -1 -1 -1 19 18 -1 -1 20 21 22 23 24 27 26 10 28 29 -1
 31 44 33 34 35 36 37 38 39 40 41 42 43 -1 45 46 47 48 49 50 51 52 53 54 55
 56 57 58 59 60 61 62 63 66]
     seq1_block              seq2_block       bsize
 : 117  <-->  : 117     A:   7  <--> A:   7       1
 : 118  <-->  : 118     A:  33  <--> A:  33       1
 : 120  <-->  : 120     A:  31  <--> A:  31       1
 : 122  <-->  : 122     A:  26  <--> A:  26       1
 : 127  <-->  : 128     A:  20  <--> A:  19       2
 : 131  <-->  : 135     A:  21  <--> A:  25       5
 : 136  <-->  : 137     A:  28  <--> A:  27       2
 : 138  <-->  : 138     A:  11  <--> A:  11       1
 : 139  <-->  : 140     A:  29  <--> A:  30       2
 : 142  <-->  : 142     A:  32  <--> A:  32       1
 : 143  <-->  : 143     A:  45  <--> A:  45       1
 : 144  <-->  : 154     A:  34  <--> A:  44      11
 : 156  <-->  : 174     A:  46  <--> A:  64      19
 : 175  <-->  : 175     A:  67  <--> A:  67       1
