# Supplementary material for: Non-sequential protein structure alignment by conformational space annealing and local refinement
Source: PLoS One. 2019 Jan 30;14(1):e0210177. doi: 10.1371/journal.pone.0210177 (PMC6353097; doi:10.1371/journal.pone.0210177)
Supplement: S2 File — (GZ) [file pone.0210177.s002.tar.gz › HOMSTRAD/dali_b4/LIM-1qli-1b8ta1/refine.sp.b1]

score : 0.400114
sequence len : 59 69
equivalence len : 31
equiv :
[-1 -1 -1 -1 -1 -1 -1 -1 -1 -1 -1 -1 -1 -1 -1 -1 -1 -1 24 -1 -1 -1 -1 -1 -1
 -1 44 -1 34 35 36 37 38 39 40 41 42 43 -1 45 46 47 48 49 50 51 52 53 54 55
 56 57 58 59 60 61 62 -1 63]
     seq1_block              seq2_block       bsize
 : 135  <-->  : 135     A:  25  <--> A:  25       1
 : 143  <-->  : 143     A:  45  <--> A:  45       1
 : 145  <-->  : 154     A:  35  <--> A:  44      10
 : 156  <-->  : 173     A:  46  <--> A:  63      18
 : 175  <-->  : 175     A:  64  <--> A:  64       1
