# Supplementary material for: Non-sequential protein structure alignment by conformational space annealing and local refinement
Source: PLoS One. 2019 Jan 30;14(1):e0210177. doi: 10.1371/journal.pone.0210177 (PMC6353097; doi:10.1371/journal.pone.0210177)
Supplement: S2 File — (GZ) [file pone.0210177.s002.tar.gz › HOMSTRAD/dali_b4/LIM-1qli-1b8ta1/refine.tm]

score : 0.427966
sequence len : 59 69
equivalence len : 56
equiv :
[28 27 26 25 -1 -1 20 19 18 17 16  7  6  5  4 21 22 23 24 13 12 11 10 29 30
 31 32 33 34 35 36 37 38 39 40 41 42 43 44 45 46 47 48 49 50 51 52 53 54 55
 56 57 58 59 60 61 62 63 -1]
      seq1_block          seq2_block  bsize
 : 117  <-->  : 120     A:  29  <--> A:  26       4
 : 123  <-->  : 127     A:  21  <--> A:  17       5
 : 128  <-->  : 131     A:   8  <--> A:   5       4
 : 132  <-->  : 135     A:  22  <--> A:  25       4
 : 136  <-->  : 139     A:  14  <--> A:  11       4
 : 140  <-->  : 174     A:  30  <--> A:  64      35
