# Supplementary material for: Non-sequential protein structure alignment by conformational space annealing and local refinement
Source: PLoS One. 2019 Jan 30;14(1):e0210177. doi: 10.1371/journal.pone.0210177 (PMC6353097; doi:10.1371/journal.pone.0210177)
Supplement: S2 File — (GZ) [file pone.0210177.s002.tar.gz › HOMSTRAD/dali_b4/LIM-1qli-1b8ta1/refine.tm.b1]

score : 0.515806
sequence len : 59 69
equivalence len : 55
equiv :
[15 14  8 30 -1 32 -1 -1 19 17 16  7  6 25 20 21 28 27 24 33 61 11  9 29 22
 23 18 31 34 35 36 37 38 39 40 41 42 43 44 45 47 46 48 49 50 51 52 53 54 55
 56 57 58 -1 60 62 59 63 66]
     seq1_block              seq2_block       bsize
 : 117  <-->  : 118     A:  16  <--> A:  15       2
 : 119  <-->  : 119     A:   9  <--> A:   9       1
 : 120  <-->  : 120     A:  31  <--> A:  31       1
 : 122  <-->  : 122     A:  33  <--> A:  33       1
 : 125  <-->  : 125     A:  20  <--> A:  20       1
 : 126  <-->  : 127     A:  18  <--> A:  17       2
 : 128  <-->  : 129     A:   8  <--> A:   7       2
 : 130  <-->  : 130     A:  26  <--> A:  26       1
 : 131  <-->  : 132     A:  21  <--> A:  22       2
 : 133  <-->  : 134     A:  29  <--> A:  28       2
 : 135  <-->  : 135     A:  25  <--> A:  25       1
 : 136  <-->  : 136     A:  34  <--> A:  34       1
 : 137  <-->  : 137     A:  62  <--> A:  62       1
 : 138  <-->  : 138     A:  12  <--> A:  12       1
 : 139  <-->  : 139     A:  10  <--> A:  10       1
 : 140  <-->  : 140     A:  30  <--> A:  30       1
 : 141  <-->  : 142     A:  23  <--> A:  24       2
 : 143  <-->  : 143     A:  19  <--> A:  19       1
 : 144  <-->  : 144     A:  32  <--> A:  32       1
 : 145  <-->  : 156     A:  35  <--> A:  46      12
 : 157  <-->  : 158     A:  48  <--> A:  47       2
 : 159  <-->  : 169     A:  49  <--> A:  59      11
 : 171  <-->  : 171     A:  61  <--> A:  61       1
 : 172  <-->  : 172     A:  63  <--> A:  63       1
 : 173  <-->  : 173     A:  60  <--> A:  60       1
 : 174  <-->  : 174     A:  64  <--> A:  64       1
 : 175  <-->  : 175     A:  67  <--> A:  67       1
