# Supplementary material for: Non-sequential protein structure alignment by conformational space annealing and local refinement
Source: PLoS One. 2019 Jan 30;14(1):e0210177. doi: 10.1371/journal.pone.0210177 (PMC6353097; doi:10.1371/journal.pone.0210177)
Supplement: S2 File — (GZ) [file pone.0210177.s002.tar.gz › HOMSTRAD/dali_b4/pp-binding-2af8-1acp/init]

score : 155.722622
sequence len : 86 77
equivalence len : 63
equiv :
[-1 -1 -1  1  2  3  4 -1  5  6  7  8 10 11 12 13 14 -1 -1 -1 -1 -1 -1 -1 -1
 -1 -1 -1 20 21 22 23 24 25 26 29 30 31 32 -1 34 35 36 37 38 39 40 41 42 43
 44 45 46 47 48 49 50 51 52 -1 53 54 55 56 -1 -1 -1 61 62 63 64 65 66 67 68
 69 70 71 72 73 74 75 76 -1 -1 -1]
     seq1_block              seq2_block       bsize
 :   4  <-->  :   7      :   2  <-->  :   5       4
 :   9  <-->  :  12      :   6  <-->  :   9       4
 :  13  <-->  :  17      :  11  <-->  :  15       5
 :  29  <-->  :  35      :  21  <-->  :  27       7
 :  36  <-->  :  39      :  30  <-->  :  33       4
 :  41  <-->  :  59      :  35  <-->  :  53      19
 :  61  <-->  :  64      :  54  <-->  :  57       4
 :  68  <-->  :  83      :  62  <-->  :  77      16
