# Supplementary material for: Non-sequential protein structure alignment by conformational space annealing and local refinement
Source: PLoS One. 2019 Jan 30;14(1):e0210177. doi: 10.1371/journal.pone.0210177 (PMC6353097; doi:10.1371/journal.pone.0210177)
Supplement: S2 File — (GZ) [file pone.0210177.s002.tar.gz › HOMSTRAD/dali_b4/pp-binding-2af8-1acp/refine.dali.b1]

score : 177.831213
sequence len : 86 77
equivalence len : 62
equiv :
[-1 -1 -1  1  2  3 -1 -1  7  6 -1  9 10 15 16 13 14 12 -1 -1 -1 -1 -1 -1 -1
 -1 -1 -1 20 21 22 -1 24 25 26 29 30 31 33 -1 34 35 36 37 38 39 40 41 42 43
 44 45 46 47 48 49 50 -1 51 52 53 54 55 58 -1 -1 60 61 62 23 64 65 66 67 68
 69 70 71 72 73 74 75 76 -1 -1 -1]
     seq1_block              seq2_block       bsize
 :   4  <-->  :   6      :   2  <-->  :   4       3
 :   9  <-->  :  10      :   8  <-->  :   7       2
 :  12  <-->  :  13      :  10  <-->  :  11       2
 :  14  <-->  :  15      :  16  <-->  :  17       2
 :  16  <-->  :  17      :  14  <-->  :  15       2
 :  18  <-->  :  18      :  13  <-->  :  13       1
 :  29  <-->  :  31      :  21  <-->  :  23       3
 :  33  <-->  :  35      :  25  <-->  :  27       3
 :  36  <-->  :  38      :  30  <-->  :  32       3
 :  39  <-->  :  39      :  34  <-->  :  34       1
 :  41  <-->  :  57      :  35  <-->  :  51      17
 :  59  <-->  :  63      :  52  <-->  :  56       5
 :  64  <-->  :  64      :  59  <-->  :  59       1
 :  67  <-->  :  69      :  61  <-->  :  63       3
 :  70  <-->  :  70      :  24  <-->  :  24       1
 :  71  <-->  :  83      :  65  <-->  :  77      13
