# Supplementary material for: Non-sequential protein structure alignment by conformational space annealing and local refinement
Source: PLoS One. 2019 Jan 30;14(1):e0210177. doi: 10.1371/journal.pone.0210177 (PMC6353097; doi:10.1371/journal.pone.0210177)
Supplement: S2 File — (GZ) [file pone.0210177.s002.tar.gz › HOMSTRAD/dali_b4/pp-binding-2af8-1acp/refine.so.b1]

score : 70.449414
sequence len : 86 77
equivalence len : 64
equiv :
[-1 -1 -1  1  2  3  4 -1  7  6  9 11 10 15 13 12 14 -1 16 -1 -1 -1 -1 -1 -1
 -1 -1 -1 20 19 22 21 25  5 26 30 -1 28 33 29 -1 60 36 35 38 39 40 41 42 43
 44 45 46 47 48 49 50 51 52 -1 53 -1 55 58 -1 56 -1 61 62 24 64 65 66 67 68
 69 70 71 72 73 74 75 -1 -1 76  0]
     seq1_block              seq2_block       bsize
 :   4  <-->  :   7      :   2  <-->  :   5       4
 :   9  <-->  :  10      :   8  <-->  :   7       2
 :  11  <-->  :  11      :  10  <-->  :  10       1
 :  12  <-->  :  13      :  12  <-->  :  11       2
 :  14  <-->  :  14      :  16  <-->  :  16       1
 :  15  <-->  :  16      :  14  <-->  :  13       2
 :  17  <-->  :  17      :  15  <-->  :  15       1
 :  19  <-->  :  19      :  17  <-->  :  17       1
 :  29  <-->  :  30      :  21  <-->  :  20       2
 :  31  <-->  :  32      :  23  <-->  :  22       2
 :  33  <-->  :  33      :  26  <-->  :  26       1
 :  34  <-->  :  34      :   6  <-->  :   6       1
 :  35  <-->  :  35      :  27  <-->  :  27       1
 :  36  <-->  :  36      :  31  <-->  :  31       1
 :  38  <-->  :  38      :  29  <-->  :  29       1
 :  39  <-->  :  39      :  34  <-->  :  34       1
 :  40  <-->  :  40      :  30  <-->  :  30       1
 :  42  <-->  :  42      :  61  <-->  :  61       1
 :  43  <-->  :  44      :  37  <-->  :  36       2
 :  45  <-->  :  59      :  39  <-->  :  53      15
 :  61  <-->  :  61      :  54  <-->  :  54       1
 :  63  <-->  :  63      :  56  <-->  :  56       1
 :  64  <-->  :  64      :  59  <-->  :  59       1
 :  66  <-->  :  66      :  57  <-->  :  57       1
 :  68  <-->  :  69      :  62  <-->  :  63       2
 :  70  <-->  :  70      :  25  <-->  :  25       1
 :  71  <-->  :  82      :  65  <-->  :  76      12
 :  85  <-->  :  85      :  77  <-->  :  77       1
 :  86  <-->  :  86      :   1  <-->  :   1       1
