# Supplementary material for: Non-sequential protein structure alignment by conformational space annealing and local refinement
Source: PLoS One. 2019 Jan 30;14(1):e0210177. doi: 10.1371/journal.pone.0210177 (PMC6353097; doi:10.1371/journal.pone.0210177)
Supplement: S2 File — (GZ) [file pone.0210177.s002.tar.gz › HOMSTRAD/dali_b4/pp-binding-2af8-1acp/refine.sp.b1]

score : 0.507684
sequence len : 86 77
equivalence len : 66
equiv :
[-1 -1 -1  1  2  3 -1 -1  7  6 16  9 10 15 13 12 14 -1 -1 -1 -1 -1 -1 18 -1
 -1 -1 -1 20 19 22 21 25 27 26 30 31 28 33 29 32 -1 35 37 38 39 40 41 42 43
 44 45 46 47 48 49 50  0 51 52 53 54 55 58 63 -1 60 61 62 24 23 65 66 67 68
 69 70 71 72 73 74 75 -1 -1 -1 76]
     seq1_block              seq2_block       bsize
 :   4  <-->  :   6      :   2  <-->  :   4       3
 :   9  <-->  :  10      :   8  <-->  :   7       2
 :  11  <-->  :  11      :  17  <-->  :  17       1
 :  12  <-->  :  13      :  10  <-->  :  11       2
 :  14  <-->  :  14      :  16  <-->  :  16       1
 :  15  <-->  :  16      :  14  <-->  :  13       2
 :  17  <-->  :  17      :  15  <-->  :  15       1
 :  24  <-->  :  24      :  19  <-->  :  19       1
 :  29  <-->  :  30      :  21  <-->  :  20       2
 :  31  <-->  :  32      :  23  <-->  :  22       2
 :  33  <-->  :  33      :  26  <-->  :  26       1
 :  34  <-->  :  35      :  28  <-->  :  27       2
 :  36  <-->  :  37      :  31  <-->  :  32       2
 :  38  <-->  :  38      :  29  <-->  :  29       1
 :  39  <-->  :  39      :  34  <-->  :  34       1
 :  40  <-->  :  40      :  30  <-->  :  30       1
 :  41  <-->  :  41      :  33  <-->  :  33       1
 :  43  <-->  :  43      :  36  <-->  :  36       1
 :  44  <-->  :  57      :  38  <-->  :  51      14
 :  58  <-->  :  58      :   1  <-->  :   1       1
 :  59  <-->  :  63      :  52  <-->  :  56       5
 :  64  <-->  :  64      :  59  <-->  :  59       1
 :  65  <-->  :  65      :  64  <-->  :  64       1
 :  67  <-->  :  69      :  61  <-->  :  63       3
 :  70  <-->  :  71      :  25  <-->  :  24       2
 :  72  <-->  :  82      :  66  <-->  :  76      11
 :  86  <-->  :  86      :  77  <-->  :  77       1
