# Supplementary material for: Non-sequential protein structure alignment by conformational space annealing and local refinement
Source: PLoS One. 2019 Jan 30;14(1):e0210177. doi: 10.1371/journal.pone.0210177 (PMC6353097; doi:10.1371/journal.pone.0210177)
Supplement: S2 File — (GZ) [file pone.0210177.s002.tar.gz › HOMSTRAD/dali_b4/pp-binding-2af8-1acp/refine.tm]

score : 0.439133
sequence len : 86 77
equivalence len : 69
equiv :
[-1 -1  0  1  2  3  4 19 18 17 16  9 10 11 12 13 14 15 -1 -1 -1 -1 -1 -1 -1
 -1 -1 -1 20 21 22 23 24 25 26 30 31 32 33 -1 34 35 36 37 38 39 40 41 42 43
 44 45 46 47 48 49 -1 50 51 52 53 54 55 56 58 59 60 61 62 63 64 65 66 67 68
 69 70 71 72 73 74 75 76 -1 -1 -1]
      seq1_block          seq2_block  bsize
 :   3  <-->  :   7      :   1  <-->  :   5       5
 :   8  <-->  :  11      :  20  <-->  :  17       4
 :  12  <-->  :  18      :  10  <-->  :  16       7
 :  29  <-->  :  35      :  21  <-->  :  27       7
 :  36  <-->  :  39      :  31  <-->  :  34       4
 :  41  <-->  :  56      :  35  <-->  :  50      16
 :  58  <-->  :  64      :  51  <-->  :  57       7
 :  65  <-->  :  83      :  59  <-->  :  77      19
