# Supplementary material for: Non-sequential protein structure alignment by conformational space annealing and local refinement
Source: PLoS One. 2019 Jan 30;14(1):e0210177. doi: 10.1371/journal.pone.0210177 (PMC6353097; doi:10.1371/journal.pone.0210177)
Supplement: S2 File — (GZ) [file pone.0210177.s002.tar.gz › HOMSTRAD/dali_b4/pp-binding-2af8-1acp/refine.tm.b1]

score : 0.492552
sequence len : 86 77
equivalence len : 75
equiv :
[-1 -1 59  1  2  3  4  8  7  6 16  9 10 15 13 12 14 64 11 -1 -1 -1 -1 18 -1
 -1 -1 -1 20 19 22 21 25 27 26 29 30 28 32 33 31 35 36 37 38 39 40 41 42 43
 44 45 46 47 48 49 50 51 52 17 53 54 55 58 63  5 60 61 62 24 23 65 66 67 68
 69 70 71 72 73 74 75 57 -1  0 76]
     seq1_block              seq2_block       bsize
 :   3  <-->  :   3      :  60  <-->  :  60       1
 :   4  <-->  :   7      :   2  <-->  :   5       4
 :   8  <-->  :  10      :   9  <-->  :   7       3
 :  11  <-->  :  11      :  17  <-->  :  17       1
 :  12  <-->  :  13      :  10  <-->  :  11       2
 :  14  <-->  :  14      :  16  <-->  :  16       1
 :  15  <-->  :  16      :  14  <-->  :  13       2
 :  17  <-->  :  17      :  15  <-->  :  15       1
 :  18  <-->  :  18      :  65  <-->  :  65       1
 :  19  <-->  :  19      :  12  <-->  :  12       1
 :  24  <-->  :  24      :  19  <-->  :  19       1
 :  29  <-->  :  30      :  21  <-->  :  20       2
 :  31  <-->  :  32      :  23  <-->  :  22       2
 :  33  <-->  :  33      :  26  <-->  :  26       1
 :  34  <-->  :  35      :  28  <-->  :  27       2
 :  36  <-->  :  37      :  30  <-->  :  31       2
 :  38  <-->  :  38      :  29  <-->  :  29       1
 :  39  <-->  :  40      :  33  <-->  :  34       2
 :  41  <-->  :  41      :  32  <-->  :  32       1
 :  42  <-->  :  59      :  36  <-->  :  53      18
 :  60  <-->  :  60      :  18  <-->  :  18       1
 :  61  <-->  :  63      :  54  <-->  :  56       3
 :  64  <-->  :  64      :  59  <-->  :  59       1
 :  65  <-->  :  65      :  64  <-->  :  64       1
 :  66  <-->  :  66      :   6  <-->  :   6       1
 :  67  <-->  :  69      :  61  <-->  :  63       3
 :  70  <-->  :  71      :  25  <-->  :  24       2
 :  72  <-->  :  82      :  66  <-->  :  76      11
 :  83  <-->  :  83      :  58  <-->  :  58       1
 :  85  <-->  :  85      :   1  <-->  :   1       1
 :  86  <-->  :  86      :  77  <-->  :  77       1
