# Supplementary material for: Non-sequential protein structure alignment by conformational space annealing and local refinement
Source: PLoS One. 2019 Jan 30;14(1):e0210177. doi: 10.1371/journal.pone.0210177 (PMC6353097; doi:10.1371/journal.pone.0210177)
Supplement: S2 File — (GZ) [file pone.0210177.s002.tar.gz › HOMSTRAD/dali_b4/toxin-1txb-2nbta/refine.dali]

score : 128.875144
sequence len : 73 66
equivalence len : 54
equiv :
[-1 -1 -1 -1 -1 -1 -1 -1  8  9 10 11 -1 13 14 15 16 17 18 19 20 21 22 23 24
 25 26 27 28 29 30 31 32 33 -1 -1 36 37 38 39 40 41 42 44 45 46 47 48 49 50
 51 52 53 54 55 56 57 58 59 60 61 62 63 64 65 -1 -1 -1 -1 -1 -1 -1 -1]
      seq1_block          seq2_block  bsize
 :   9  <-->  :  12     A:   9  <--> A:  12       4
 :  14  <-->  :  34     A:  14  <--> A:  34      21
 :  37  <-->  :  43     A:  37  <--> A:  43       7
 :  44  <-->  :  65     A:  45  <--> A:  66      22
