# Supplementary material for: Non-sequential protein structure alignment by conformational space annealing and local refinement
Source: PLoS One. 2019 Jan 30;14(1):e0210177. doi: 10.1371/journal.pone.0210177 (PMC6353097; doi:10.1371/journal.pone.0210177)
Supplement: S2 File — (GZ) [file pone.0210177.s002.tar.gz › HOMSTRAD/dali_b4/toxin-1txb-2nbta/refine.dali.b1]

score : 152.957241
sequence len : 73 66
equivalence len : 57
equiv :
[ 1 12  2 -1 -1 -1 -1 -1  8  9 10  3 11 13  0 15 14 17 18 19 20 21 22 23 24
 25 26 27 28 29 30 34 33 -1 -1 -1 36 37 38 39 40 41 42 44 45 46 47 48 49 50
 51 52 53 54 55 56 57 58 59 60 61 62 63 64 65 -1 -1 -1 -1 -1 -1 -1 -1]
     seq1_block              seq2_block       bsize
 :   1  <-->  :   1     A:   2  <--> A:   2       1
 :   2  <-->  :   2     A:  13  <--> A:  13       1
 :   3  <-->  :   3     A:   3  <--> A:   3       1
 :   9  <-->  :  11     A:   9  <--> A:  11       3
 :  12  <-->  :  12     A:   4  <--> A:   4       1
 :  13  <-->  :  13     A:  12  <--> A:  12       1
 :  14  <-->  :  14     A:  14  <--> A:  14       1
 :  15  <-->  :  15     A:   1  <--> A:   1       1
 :  16  <-->  :  17     A:  16  <--> A:  15       2
 :  18  <-->  :  31     A:  18  <--> A:  31      14
 :  32  <-->  :  33     A:  35  <--> A:  34       2
 :  37  <-->  :  43     A:  37  <--> A:  43       7
 :  44  <-->  :  65     A:  45  <--> A:  66      22
