# Supplementary material for: Non-sequential protein structure alignment by conformational space annealing and local refinement
Source: PLoS One. 2019 Jan 30;14(1):e0210177. doi: 10.1371/journal.pone.0210177 (PMC6353097; doi:10.1371/journal.pone.0210177)
Supplement: S2 File — (GZ) [file pone.0210177.s002.tar.gz › HOMSTRAD/dali_b4/toxin-1txb-2nbta/refine.so.b1]

score : 67.443375
sequence len : 73 66
equivalence len : 50
equiv :
[ 0 12 -1 11 -1 -1 -1 -1  4  9 10  3  1 13 -1 15 14 17 18 19 20 21 22 23 24
 25 26 -1 -1 -1 -1 -1 -1 -1 -1 34 -1 37 38 39 40 41 42 44 45 46 47 48 49 50
 51 52 53 54 55 56 57 58 59 60 61  2 63 64 65 -1 -1 -1 -1 -1 -1 -1 -1]
     seq1_block              seq2_block       bsize
 :   1  <-->  :   1     A:   1  <--> A:   1       1
 :   2  <-->  :   2     A:  13  <--> A:  13       1
 :   4  <-->  :   4     A:  12  <--> A:  12       1
 :   9  <-->  :   9     A:   5  <--> A:   5       1
 :  10  <-->  :  11     A:  10  <--> A:  11       2
 :  12  <-->  :  12     A:   4  <--> A:   4       1
 :  13  <-->  :  13     A:   2  <--> A:   2       1
 :  14  <-->  :  14     A:  14  <--> A:  14       1
 :  16  <-->  :  17     A:  16  <--> A:  15       2
 :  18  <-->  :  27     A:  18  <--> A:  27      10
 :  36  <-->  :  36     A:  35  <--> A:  35       1
 :  38  <-->  :  43     A:  38  <--> A:  43       6
 :  44  <-->  :  61     A:  45  <--> A:  62      18
 :  62  <-->  :  62     A:   3  <--> A:   3       1
 :  63  <-->  :  65     A:  64  <--> A:  66       3
