# Supplementary material for: Non-sequential protein structure alignment by conformational space annealing and local refinement
Source: PLoS One. 2019 Jan 30;14(1):e0210177. doi: 10.1371/journal.pone.0210177 (PMC6353097; doi:10.1371/journal.pone.0210177)
Supplement: S2 File — (GZ) [file pone.0210177.s002.tar.gz › HOMSTRAD/dali_b4/toxin-1txb-2nbta/refine.sp]

score : 0.473875
sequence len : 73 66
equivalence len : 47
equiv :
[ 0  1  2  3 -1 -1 -1 -1 -1  8  9 10 11 12 13 14 15 17 18 19 20 21 22 23 24
 -1 -1 -1 -1 -1 -1 -1 -1 -1 -1 -1 -1 -1 38 39 40 41 42 43 45 46 47 48 49 50
 51 52 53 54 55 56 57 58 59 60 61 62 63 64 65 -1 -1 -1 -1 -1 -1 -1 -1]
      seq1_block          seq2_block  bsize
 :   1  <-->  :   4     A:   1  <--> A:   4       4
 :  10  <-->  :  17     A:   9  <--> A:  16       8
 :  18  <-->  :  25     A:  18  <--> A:  25       8
 :  39  <-->  :  44     A:  39  <--> A:  44       6
 :  45  <-->  :  65     A:  46  <--> A:  66      21
