# Supplementary material for: Non-sequential protein structure alignment by conformational space annealing and local refinement
Source: PLoS One. 2019 Jan 30;14(1):e0210177. doi: 10.1371/journal.pone.0210177 (PMC6353097; doi:10.1371/journal.pone.0210177)
Supplement: S2 File — (GZ) [file pone.0210177.s002.tar.gz › HOMSTRAD/dali_b4/DEATH-1e41a-1ddf/init]

score : 409.227234
sequence len : 104 127
equivalence len : 99
equiv :
[  4   5   6   7   8   9  10  11  12  14  15  16  17  18  19  20  21  22
  23  24  25  26  27  28  29  30  31  32  33  34  35  36  37  38  39  40
  41  42  43  44  45  46  47  48  49  50  51  52  53  54  55  56  57  58
  59  60  61  62  63  64  65  66  67  68  69  70  -1  -1  73  74  75  76
  77  78  79  80  81  82  83  84  85  86  87  88  89  90  91  92  93  94
  95  96  97  98  99 101 102 103 104 105 106  -1  -1  -1]
     seq1_block              seq2_block       bsize
A:  89  <--> A:  97      : 205  <-->  : 213       9
A:  98  <--> A: 154      : 215  <-->  : 271      57
A: 157  <--> A: 183      : 274  <-->  : 300      27
A: 184  <--> A: 189      : 302  <-->  : 307       6
