# Supplementary material for: Non-sequential protein structure alignment by conformational space annealing and local refinement
Source: PLoS One. 2019 Jan 30;14(1):e0210177. doi: 10.1371/journal.pone.0210177 (PMC6353097; doi:10.1371/journal.pone.0210177)
Supplement: S2 File — (GZ) [file pone.0210177.s002.tar.gz › HOMSTRAD/dali_b4/DEATH-1e41a-1ddf/refine.so.b1]

score : 77.255681
sequence len : 104 127
equivalence len : 91
equiv :
[ -1  -1   5  -1  -1  -1  -1  -1  14  15  -1 107  17  18  19  20  21  22
  23  24  25  26  27  28  29  30  31  32  33  34  35  36  37  38  39  40
  41  42  43  44  45  46  47  48  49  50  51  52  53  54  55  56  57  58
  59  60  62  -1  63  64  65  66  67  68  69  70  61  -1  73  74  75  76
  77  78  79  80  81  82  83  84  85  86  87  88  89  90  91  92  93  94
  95  96  97  98  99 101  -1 103 104   4  -1  -1 100  16]
     seq1_block              seq2_block       bsize
A:  91  <--> A:  91      : 206  <-->  : 206       1
A:  97  <--> A:  98      : 215  <-->  : 216       2
A: 100  <--> A: 100      : 308  <-->  : 308       1
A: 101  <--> A: 144      : 218  <-->  : 261      44
A: 145  <--> A: 145      : 263  <-->  : 263       1
A: 147  <--> A: 154      : 264  <-->  : 271       8
A: 155  <--> A: 155      : 262  <-->  : 262       1
A: 157  <--> A: 183      : 274  <-->  : 300      27
A: 184  <--> A: 184      : 302  <-->  : 302       1
A: 186  <--> A: 187      : 304  <-->  : 305       2
A: 188  <--> A: 188      : 205  <-->  : 205       1
A: 191  <--> A: 191      : 301  <-->  : 301       1
A: 192  <--> A: 192      : 217  <-->  : 217       1
