# Supplementary material for: Non-sequential protein structure alignment by conformational space annealing and local refinement
Source: PLoS One. 2019 Jan 30;14(1):e0210177. doi: 10.1371/journal.pone.0210177 (PMC6353097; doi:10.1371/journal.pone.0210177)
Supplement: S2 File — (GZ) [file pone.0210177.s002.tar.gz › HOMSTRAD/dali_b4/DEATH-1e41a-1ddf/refine.sp]

score : 0.616737
sequence len : 104 127
equivalence len : 83
equiv :
[-1 -1 -1 -1 -1 -1 -1 98 97 96 95 16 17 18 19 20 21 22 23 24 25 26 27 28 29
 30 31 32 33 34 35 36 37 38 39 40 41 42 43 44 45 46 47 48 49 50 51 52 53 54
 55 56 57 58 59 60 61 62 63 64 65 66 67 68 69 70 71 72 73 74 75 76 77 78 79
 80 81 82 83 84 85 86 87 88 89 90 91 92 93 94 -1 -1 -1 -1 -1 -1 -1 -1 -1 -1
 -1 -1 -1 -1]
      seq1_block          seq2_block  bsize
A:  96  <--> A:  99      : 299  <-->  : 296       4
A: 100  <--> A: 178      : 217  <-->  : 295      79
