# Supplementary material for: Non-sequential protein structure alignment by conformational space annealing and local refinement
Source: PLoS One. 2019 Jan 30;14(1):e0210177. doi: 10.1371/journal.pone.0210177 (PMC6353097; doi:10.1371/journal.pone.0210177)
Supplement: S2 File — (GZ) [file pone.0210177.s002.tar.gz › HOMSTRAD/dali_b4/DEATH-1e41a-1ddf/refine.sp.b1]

score : 0.632584
sequence len : 104 127
equivalence len : 86
equiv :
[ -1  -1  -1  -1  -1  -1  -1 100  15  14  96  -1  16  18  19  20  21  22
  23  24  25  26  27  28  29  30  31  32  33  34  35  36  37  38  39  40
  41  42  43  44  45  46  47  48  49  50  51  52  53  54  55  56  57  58
  59  60  62  61  63  64  65  66  67  68  69  70  71  12  73  74  75  76
  77  78  79  80  81  82  83  84  85  86  87  88  89  90  91  92  93  94
  95  97  -1  -1  98 101  -1  -1  -1  -1  -1  -1  -1  -1]
     seq1_block              seq2_block       bsize
A:  96  <--> A:  96      : 301  <-->  : 301       1
A:  97  <--> A:  98      : 216  <-->  : 215       2
A:  99  <--> A:  99      : 297  <-->  : 297       1
A: 101  <--> A: 101      : 217  <-->  : 217       1
A: 102  <--> A: 144      : 219  <-->  : 261      43
A: 145  <--> A: 146      : 263  <-->  : 262       2
A: 147  <--> A: 155      : 264  <-->  : 272       9
A: 156  <--> A: 156      : 213  <-->  : 213       1
A: 157  <--> A: 179      : 274  <-->  : 296      23
A: 180  <--> A: 180      : 298  <-->  : 298       1
A: 183  <--> A: 183      : 299  <-->  : 299       1
A: 184  <--> A: 184      : 302  <-->  : 302       1
