# Supplementary material for: Non-sequential protein structure alignment by conformational space annealing and local refinement
Source: PLoS One. 2019 Jan 30;14(1):e0210177. doi: 10.1371/journal.pone.0210177 (PMC6353097; doi:10.1371/journal.pone.0210177)
Supplement: S2 File — (GZ) [file pone.0210177.s002.tar.gz › HOMSTRAD/dali_b4/DEATH-1e41a-1ddf/refine.tm.b1]

score : 0.591171
sequence len : 104 127
equivalence len : 100
equiv :
[  9  10 106 109  11  13  12 100  15  14  96  16  17  18  19  20  21  22
  23  24  25  26  27  28  29  30  31  32  33  34  35  36  37  38  39  40
  41  42  43  44  45  46  47  48  49  50  51  52  53  54  55  56  57  58
  59  60  61  62  63  64  65  66  67  68  69  70  71  72  73  74  75  76
  77  78  79  80  81  82  83  84  85  86  87  88  89  90  91  92  93  94
  95  97   7  98  99 101 102   5 105  -1  -1   3  -1  -1]
     seq1_block              seq2_block       bsize
A:  89  <--> A:  90      : 210  <-->  : 211       2
A:  91  <--> A:  91      : 307  <-->  : 307       1
A:  92  <--> A:  92      : 310  <-->  : 310       1
A:  93  <--> A:  93      : 212  <-->  : 212       1
A:  94  <--> A:  95      : 214  <-->  : 213       2
A:  96  <--> A:  96      : 301  <-->  : 301       1
A:  97  <--> A:  98      : 216  <-->  : 215       2
A:  99  <--> A:  99      : 297  <-->  : 297       1
A: 100  <--> A: 179      : 217  <-->  : 296      80
A: 180  <--> A: 180      : 298  <-->  : 298       1
A: 181  <--> A: 181      : 208  <-->  : 208       1
A: 182  <--> A: 183      : 299  <-->  : 300       2
A: 184  <--> A: 185      : 302  <-->  : 303       2
A: 186  <--> A: 186      : 206  <-->  : 206       1
A: 187  <--> A: 187      : 306  <-->  : 306       1
A: 190  <--> A: 190      : 204  <-->  : 204       1
