# Supplementary material for: Non-sequential protein structure alignment by conformational space annealing and local refinement
Source: PLoS One. 2019 Jan 30;14(1):e0210177. doi: 10.1371/journal.pone.0210177 (PMC6353097; doi:10.1371/journal.pone.0210177)
Supplement: S2 File — (GZ) [file pone.0210177.s002.tar.gz › HOMSTRAD/dali_b4/bv-1smva-1stma/refine.so.b1]

score : 79.803870
sequence len : 196 141
equivalence len : 128
equiv :
[  2   3   4   5   6   7   8   9  10  11  -1  12  13  14  15 119 118 117
 116 108  17  18  19  20 107 104 106 105  -1  24  23  22  -1  26  28  27
  25  31  32  30  33  34  -1  36  37  38  39  40  41  42  43  44  45  46
  47  48  49  -1  50  -1  -1  -1  -1  -1  -1  53  54  55  56  73  70  67
  68  -1  66  -1  -1  69  -1  -1  -1  -1  -1  -1  -1  -1  -1  -1  -1  -1
  71  72  16  74  75  52  -1  51  77  -1  79  80  81  -1  -1  -1  -1  -1
  -1  -1  -1  -1  -1  -1  -1  -1 140  -1  -1  82  83  84  85  86  87  88
  89  92  90  93  -1  94  95  96  99 100 101 102  -1  -1  -1 113  -1  -1
  -1  -1  -1  -1  -1  -1  -1  63  -1  -1  62  -1  61  60  59  58  -1 109
 110 111 112 114  -1 115  -1  -1  -1  64  -1 120 121 122 123 124 125 126
 127 128 129 130 131 132 133 134 135  35 137  29  -1  -1  98  -1]
     seq1_block              seq2_block       bsize
A:  65  <--> A:  74     A:  19  <--> A:  28      10
A:  76  <--> A:  79     A:  29  <--> A:  32       4
A:  80  <--> A:  83     A: 136  <--> A: 133       4
A:  84  <--> A:  84     A: 125  <--> A: 125       1
A:  85  <--> A:  88     A:  34  <--> A:  37       4
A:  89  <--> A:  89     A: 124  <--> A: 124       1
A:  90  <--> A:  90     A: 121  <--> A: 121       1
A:  91  <--> A:  92     A: 123  <--> A: 122       2
A:  94  <--> A:  96     A:  41  <--> A:  39       3
A:  98  <--> A:  98     A:  43  <--> A:  43       1
A:  99  <--> A: 100     A:  45  <--> A:  44       2
A: 101  <--> A: 101     A:  42  <--> A:  42       1
A: 102  <--> A: 103     A:  48  <--> A:  49       2
A: 104  <--> A: 104     A:  47  <--> A:  47       1
A: 105  <--> A: 106     A:  50  <--> A:  51       2
A: 108  <--> A: 121     A:  53  <--> A:  66      14
A: 123  <--> A: 123     A:  67  <--> A:  67       1
A: 130  <--> A: 133     A:  70  <--> A:  73       4
A: 134  <--> A: 134     A:  90  <--> A:  90       1
A: 135  <--> A: 135     A:  87  <--> A:  87       1
A: 136  <--> A: 137     A:  84  <--> A:  85       2
A: 139  <--> A: 139     A:  83  <--> A:  83       1
A: 142  <--> A: 142     A:  86  <--> A:  86       1
A: 155  <--> A: 156     A:  88  <--> A:  89       2
A: 157  <--> A: 157     A:  33  <--> A:  33       1
A: 158  <--> A: 159     A:  91  <--> A:  92       2
A: 160  <--> A: 160     A:  69  <--> A:  69       1
A: 162  <--> A: 162     A:  68  <--> A:  68       1
A: 163  <--> A: 163     A:  94  <--> A:  94       1
A: 165  <--> A: 167     A:  96  <--> A:  98       3
A: 181  <--> A: 181     A: 157  <--> A: 157       1
A: 184  <--> A: 191     A:  99  <--> A: 106       8
A: 192  <--> A: 192     A: 109  <--> A: 109       1
A: 193  <--> A: 193     A: 107  <--> A: 107       1
A: 194  <--> A: 194     A: 110  <--> A: 110       1
A: 196  <--> A: 198     A: 111  <--> A: 113       3
A: 199  <--> A: 202     A: 116  <--> A: 119       4
A: 206  <--> A: 206     A: 130  <--> A: 130       1
A: 216  <--> A: 216     A:  80  <--> A:  80       1
A: 219  <--> A: 219     A:  79  <--> A:  79       1
A: 221  <--> A: 224     A:  78  <--> A:  75       4
A: 226  <--> A: 229     A: 126  <--> A: 129       4
A: 230  <--> A: 230     A: 131  <--> A: 131       1
A: 232  <--> A: 232     A: 132  <--> A: 132       1
A: 236  <--> A: 236     A:  81  <--> A:  81       1
A: 238  <--> A: 253     A: 137  <--> A: 152      16
A: 254  <--> A: 254     A:  52  <--> A:  52       1
A: 255  <--> A: 255     A: 154  <--> A: 154       1
A: 256  <--> A: 256     A:  46  <--> A:  46       1
A: 259  <--> A: 259     A: 115  <--> A: 115       1
