# Supplementary material for: Non-sequential protein structure alignment by conformational space annealing and local refinement
Source: PLoS One. 2019 Jan 30;14(1):e0210177. doi: 10.1371/journal.pone.0210177 (PMC6353097; doi:10.1371/journal.pone.0210177)
Supplement: S2 File — (GZ) [file pone.0210177.s002.tar.gz › HOMSTRAD/dali_b4/bv-1smva-1stma/refine.sp.b1]

score : 0.662227
sequence len : 196 141
equivalence len : 132
equiv :
[  2   3   4   5   6   7   8   9  10  11  -1  12  13  14  15 119 118 117
 116  16  17  18  19  20 107 106 105 104  -1  24  23  22  26  -1  28  27
  25  31  29  30  33  34  36  97  37  38  39  40  41  42  43  44  45  46
  47  48  49  -1  50  -1  -1  -1  -1  -1 113  53  54  55  56  57  70  69
  68  67  66  -1  -1  -1  -1  -1  -1  -1  -1  -1  -1  -1  -1  -1  -1  -1
  71  72  73  74  75  52  -1  51  77  78  79  80  82  -1  -1  -1  -1  -1
  -1  -1  -1  -1  -1  -1  -1  -1  -1  81  76  83  -1  84  85  86  87  88
  89  91  90  92  93  94  95  96  99 100 101 102  -1  -1 103  -1  -1  -1
  -1  -1  -1  -1  65  -1  -1  63  64  -1  62  -1  61  60  59  58 108 109
 110 111 112 114  -1  -1  -1  -1  -1  -1 120  -1 121 122 123 124 125 126
 127 128 129 130 131 132 133 134 135  35  -1  32  -1  -1  98  -1]
     seq1_block              seq2_block       bsize
A:  65  <--> A:  74     A:  19  <--> A:  28      10
A:  76  <--> A:  79     A:  29  <--> A:  32       4
A:  80  <--> A:  83     A: 136  <--> A: 133       4
A:  84  <--> A:  88     A:  33  <--> A:  37       5
A:  89  <--> A:  92     A: 124  <--> A: 121       4
A:  94  <--> A:  96     A:  41  <--> A:  39       3
A:  97  <--> A:  97     A:  43  <--> A:  43       1
A:  99  <--> A: 100     A:  45  <--> A:  44       2
A: 101  <--> A: 101     A:  42  <--> A:  42       1
A: 102  <--> A: 102     A:  48  <--> A:  48       1
A: 103  <--> A: 104     A:  46  <--> A:  47       2
A: 105  <--> A: 106     A:  50  <--> A:  51       2
A: 107  <--> A: 107     A:  53  <--> A:  53       1
A: 108  <--> A: 108     A: 114  <--> A: 114       1
A: 109  <--> A: 121     A:  54  <--> A:  66      13
A: 123  <--> A: 123     A:  67  <--> A:  67       1
A: 129  <--> A: 129     A: 130  <--> A: 130       1
A: 130  <--> A: 134     A:  70  <--> A:  74       5
A: 135  <--> A: 139     A:  87  <--> A:  83       5
A: 155  <--> A: 159     A:  88  <--> A:  92       5
A: 160  <--> A: 160     A:  69  <--> A:  69       1
A: 162  <--> A: 162     A:  68  <--> A:  68       1
A: 163  <--> A: 166     A:  94  <--> A:  97       4
A: 167  <--> A: 167     A:  99  <--> A:  99       1
A: 182  <--> A: 182     A:  98  <--> A:  98       1
A: 183  <--> A: 183     A:  93  <--> A:  93       1
A: 184  <--> A: 184     A: 100  <--> A: 100       1
A: 186  <--> A: 191     A: 101  <--> A: 106       6
A: 192  <--> A: 193     A: 108  <--> A: 107       2
A: 194  <--> A: 198     A: 109  <--> A: 113       5
A: 199  <--> A: 202     A: 116  <--> A: 119       4
A: 205  <--> A: 205     A: 120  <--> A: 120       1
A: 213  <--> A: 213     A:  82  <--> A:  82       1
A: 216  <--> A: 217     A:  80  <--> A:  81       2
A: 219  <--> A: 219     A:  79  <--> A:  79       1
A: 221  <--> A: 224     A:  78  <--> A:  75       4
A: 225  <--> A: 229     A: 125  <--> A: 129       5
A: 230  <--> A: 230     A: 131  <--> A: 131       1
A: 237  <--> A: 237     A: 137  <--> A: 137       1
A: 239  <--> A: 253     A: 138  <--> A: 152      15
A: 254  <--> A: 254     A:  52  <--> A:  52       1
A: 256  <--> A: 256     A:  49  <--> A:  49       1
A: 259  <--> A: 259     A: 115  <--> A: 115       1
