# Supplementary material for: Non-sequential protein structure alignment by conformational space annealing and local refinement
Source: PLoS One. 2019 Jan 30;14(1):e0210177. doi: 10.1371/journal.pone.0210177 (PMC6353097; doi:10.1371/journal.pone.0210177)
Supplement: S2 File — (GZ) [file pone.0210177.s002.tar.gz › HOMSTRAD/dali_b4/bv-1smva-1stma/refine.tm]

score : 0.617589
sequence len : 196 141
equivalence len : 134
equiv :
[  2   3   4   5   6   7   8  -1   9  10  11  12  13  14  15 119 118 117
 116  16  17  18  19  20 107 106 105 104  25  24  23  22  26  27  28  29
  30  31  32  -1  33  34  35  36  37  38  39  40  41  42  43  44  45  46
  47  48  49  -1  -1  -1  -1  -1  50  51  52  53  54  55  56  57  70  69
  68  67  66  -1  -1  -1  -1  -1  -1  -1  -1  -1  -1  -1  -1  -1  -1  -1
  71  72  73  74  75  76  -1  -1  77  78  79  80  81  -1  -1  -1  -1  -1
  -1  -1  -1  -1  -1  -1  -1  -1  -1  -1  -1  82  83  84  85  86  87  88
  89  90  91  92  93  94  95  96  99 100 101 102 103  -1  -1  -1  -1  -1
  -1  -1  -1  -1  -1  -1  -1  65  64  63  62  -1  61  60  59  58 108 109
 110 111 112 113 114 115  -1  -1  -1  -1  -1 120 121 122 123 124 125 126
 127 128 129 130 131 132 133 134 135 136 137 138  -1  -1  -1  -1]
      seq1_block          seq2_block  bsize
A:  65  <--> A:  71     A:  19  <--> A:  25       7
A:  73  <--> A:  79     A:  26  <--> A:  32       7
A:  80  <--> A:  83     A: 136  <--> A: 133       4
A:  84  <--> A:  88     A:  33  <--> A:  37       5
A:  89  <--> A:  92     A: 124  <--> A: 121       4
A:  93  <--> A:  96     A:  42  <--> A:  39       4
A:  97  <--> A: 103     A:  43  <--> A:  49       7
A: 105  <--> A: 121     A:  50  <--> A:  66      17
A: 127  <--> A: 134     A:  67  <--> A:  74       8
A: 135  <--> A: 139     A:  87  <--> A:  83       5
A: 155  <--> A: 160     A:  88  <--> A:  93       6
A: 163  <--> A: 167     A:  94  <--> A:  98       5
A: 184  <--> A: 198     A:  99  <--> A: 113      15
A: 199  <--> A: 203     A: 116  <--> A: 120       5
A: 216  <--> A: 219     A:  82  <--> A:  79       4
A: 221  <--> A: 224     A:  78  <--> A:  75       4
A: 225  <--> A: 232     A: 125  <--> A: 132       8
A: 238  <--> A: 256     A: 137  <--> A: 155      19
