# Supplementary material for: Non-sequential protein structure alignment by conformational space annealing and local refinement
Source: PLoS One. 2019 Jan 30;14(1):e0210177. doi: 10.1371/journal.pone.0210177 (PMC6353097; doi:10.1371/journal.pone.0210177)
Supplement: S2 File — (GZ) [file pone.0210177.s002.tar.gz › HOMSTRAD/dali_b4/Asp_Glu_race_D-1b74a1-1b74a2/refine.dali]

score : 382.413741
sequence len : 105 108
equivalence len : 92
equiv :
[  1   2   3   4   5   6   7   8   9  10  11  12  15  16  17  18  19  20
  21  22  23  24  25  -1  -1  26  27  28  29  30  31  32  33  34  35  36
  -1  -1  -1  -1  44  45  46  47  48  49  50  51  52  53  54  55  56  57
  58  59  60  61  62  63  -1  64  65  66  67  68  69  70  71  72  -1  -1
  -1  -1  -1  -1  78  79  80  81  82  83  84  85  86  88  89  90  91  92
  93  94  95  96  97  98  99 100 101 102 103 104 105 106 107]
      seq1_block          seq2_block  bsize
A:   1  <--> A:  12     A: 107  <--> A: 118      12
A:  13  <--> A:  23     A: 121  <--> A: 131      11
A:  26  <--> A:  36     A: 132  <--> A: 142      11
A:  41  <--> A:  60     A: 150  <--> A: 169      20
A:  62  <--> A:  70     A: 170  <--> A: 178       9
A:  77  <--> A:  85     A: 184  <--> A: 192       9
A:  86  <--> A: 105     A: 194  <--> A: 213      20
