# Supplementary material for: Non-sequential protein structure alignment by conformational space annealing and local refinement
Source: PLoS One. 2019 Jan 30;14(1):e0210177. doi: 10.1371/journal.pone.0210177 (PMC6353097; doi:10.1371/journal.pone.0210177)
Supplement: S2 File — (GZ) [file pone.0210177.s002.tar.gz › HOMSTRAD/dali_b4/Asp_Glu_race_D-1b74a1-1b74a2/refine.dali.b1]

score : 388.846914
sequence len : 105 108
equivalence len : 93
equiv :
[  0   2   3   4   5   6   7   8   9  13  11  12  15  16  17  18  19  20
  21  22  23  24  25  -1  -1  26  27  28  29  30  31  32  33  34  35  36
  -1  -1  75  -1  42  45  46  47  48  49  50  51  52  53  54  55  56  57
  58  59  60  61  62  63  -1  64  65  66  67  68  69  70  71  72  -1  -1
  73  -1  -1  -1  78  79  80  81  82  83  84  85  86  88  89  90  91  92
  -1  94  95  96  97  98  99 100 101 102 103 104 105 106 107]
     seq1_block              seq2_block       bsize
A:   1  <--> A:   1     A: 106  <--> A: 106       1
A:   2  <--> A:   9     A: 108  <--> A: 115       8
A:  10  <--> A:  10     A: 119  <--> A: 119       1
A:  11  <--> A:  12     A: 117  <--> A: 118       2
A:  13  <--> A:  23     A: 121  <--> A: 131      11
A:  26  <--> A:  36     A: 132  <--> A: 142      11
A:  39  <--> A:  39     A: 181  <--> A: 181       1
A:  41  <--> A:  41     A: 148  <--> A: 148       1
A:  42  <--> A:  60     A: 151  <--> A: 169      19
A:  62  <--> A:  70     A: 170  <--> A: 178       9
A:  73  <--> A:  73     A: 179  <--> A: 179       1
A:  77  <--> A:  85     A: 184  <--> A: 192       9
A:  86  <--> A:  90     A: 194  <--> A: 198       5
A:  92  <--> A: 105     A: 200  <--> A: 213      14
