# Supplementary material for: Non-sequential protein structure alignment by conformational space annealing and local refinement
Source: PLoS One. 2019 Jan 30;14(1):e0210177. doi: 10.1371/journal.pone.0210177 (PMC6353097; doi:10.1371/journal.pone.0210177)
Supplement: S2 File — (GZ) [file pone.0210177.s002.tar.gz › HOMSTRAD/dali_b4/Asp_Glu_race_D-1b74a1-1b74a2/refine.so.b1]

score : 72.014176
sequence len : 105 108
equivalence len : 90
equiv :
[  0   2   3   4   5   6   7   8   9  13  11  12  15  16  17  18  19  20
  21  22  23  24  25  -1  -1  26  27  28  29  30  31  32  -1  33  -1  35
  14  -1  -1  41  -1  -1  -1  -1  36  75  74  76  52  53  77  54  56  57
  58  55  59  61  62  -1  60  63  65  66  67  68  69  70  71  72  93  -1
  73  -1  51  -1  78  79  80  81  82  83  84  85  86  44  89  90  91  92
  -1  94  95  96  97  98  99 100 101 105 103 104 102 106 107]
     seq1_block              seq2_block       bsize
A:   1  <--> A:   1     A: 106  <--> A: 106       1
A:   2  <--> A:   9     A: 108  <--> A: 115       8
A:  10  <--> A:  10     A: 119  <--> A: 119       1
A:  11  <--> A:  12     A: 117  <--> A: 118       2
A:  13  <--> A:  23     A: 121  <--> A: 131      11
A:  26  <--> A:  32     A: 132  <--> A: 138       7
A:  34  <--> A:  34     A: 139  <--> A: 139       1
A:  36  <--> A:  36     A: 141  <--> A: 141       1
A:  37  <--> A:  37     A: 120  <--> A: 120       1
A:  40  <--> A:  40     A: 147  <--> A: 147       1
A:  45  <--> A:  45     A: 142  <--> A: 142       1
A:  46  <--> A:  47     A: 181  <--> A: 180       2
A:  48  <--> A:  48     A: 182  <--> A: 182       1
A:  49  <--> A:  50     A: 158  <--> A: 159       2
A:  51  <--> A:  51     A: 183  <--> A: 183       1
A:  52  <--> A:  52     A: 160  <--> A: 160       1
A:  53  <--> A:  55     A: 162  <--> A: 164       3
A:  56  <--> A:  56     A: 161  <--> A: 161       1
A:  57  <--> A:  57     A: 165  <--> A: 165       1
A:  58  <--> A:  59     A: 167  <--> A: 168       2
A:  61  <--> A:  61     A: 166  <--> A: 166       1
A:  62  <--> A:  62     A: 169  <--> A: 169       1
A:  63  <--> A:  70     A: 171  <--> A: 178       8
A:  71  <--> A:  71     A: 199  <--> A: 199       1
A:  73  <--> A:  73     A: 179  <--> A: 179       1
A:  75  <--> A:  75     A: 157  <--> A: 157       1
A:  77  <--> A:  85     A: 184  <--> A: 192       9
A:  86  <--> A:  86     A: 150  <--> A: 150       1
A:  87  <--> A:  90     A: 195  <--> A: 198       4
A:  92  <--> A:  99     A: 200  <--> A: 207       8
A: 100  <--> A: 100     A: 211  <--> A: 211       1
A: 101  <--> A: 102     A: 209  <--> A: 210       2
A: 103  <--> A: 103     A: 208  <--> A: 208       1
A: 104  <--> A: 105     A: 212  <--> A: 213       2
