# Supplementary material for: Non-sequential protein structure alignment by conformational space annealing and local refinement
Source: PLoS One. 2019 Jan 30;14(1):e0210177. doi: 10.1371/journal.pone.0210177 (PMC6353097; doi:10.1371/journal.pone.0210177)
Supplement: S2 File — (GZ) [file pone.0210177.s002.tar.gz › HOMSTRAD/dali_b4/Asp_Glu_race_D-1b74a1-1b74a2/refine.tm]

score : 0.568596
sequence len : 105 108
equivalence len : 85
equiv :
[  1   2   3   4   5   6   7   8   9  10  11  12  15  16  17  18  19  20
  21  22  23  24  25  -1  -1  26  27  28  29  30  31  32  33  37  36  35
  34  -1  -1  -1  -1  -1  -1  -1  -1  73  74  75  76  77  78  79  56  57
  58  59  60  61  -1  62  63  64  65  66  67  68  69  70  71  72  -1  -1
  -1  -1  -1  -1  -1  -1  -1  80  81  82  83  84  87  88  89  90  91  92
  93  94  95  96  97  98  99 100 101 102 103 104 105 106 107]
      seq1_block          seq2_block  bsize
A:   1  <--> A:  12     A: 107  <--> A: 118      12
A:  13  <--> A:  23     A: 121  <--> A: 131      11
A:  26  <--> A:  33     A: 132  <--> A: 139       8
A:  34  <--> A:  37     A: 143  <--> A: 140       4
A:  46  <--> A:  52     A: 179  <--> A: 185       7
A:  53  <--> A:  58     A: 162  <--> A: 167       6
A:  60  <--> A:  70     A: 168  <--> A: 178      11
A:  80  <--> A:  84     A: 186  <--> A: 190       5
A:  85  <--> A: 105     A: 193  <--> A: 213      21
