# Supplementary material for: Non-sequential protein structure alignment by conformational space annealing and local refinement
Source: PLoS One. 2019 Jan 30;14(1):e0210177. doi: 10.1371/journal.pone.0210177 (PMC6353097; doi:10.1371/journal.pone.0210177)
Supplement: S2 File — (GZ) [file pone.0210177.s002.tar.gz › HOMSTRAD/dali_b4/Asp_Glu_race_D-1b74a1-1b74a2/refine.tm.b1]

score : 0.615406
sequence len : 105 108
equivalence len : 91
equiv :
[  0   2   3   4   5   6   7   8   9  13  11  12  15  16  17  18  19  20
  21  22  23  24  25  -1   1  26  27  28  29  30  31  32  33  34  36  35
  10  38  14  -1  -1  37  -1  -1  -1  75  74  78  76  42  77  81  54  57
  86  85  58  61  62  59  60  63  65  66  67  68  69  70  71  72  -1  -1
  73  -1  -1  -1  79  -1  -1  80  82  83  -1  84  87  88  89  90  91  92
  93  94  95  96  97  98  99 100 101 102 103 104 105 106 107]
     seq1_block              seq2_block       bsize
A:   1  <--> A:   1     A: 106  <--> A: 106       1
A:   2  <--> A:   9     A: 108  <--> A: 115       8
A:  10  <--> A:  10     A: 119  <--> A: 119       1
A:  11  <--> A:  12     A: 117  <--> A: 118       2
A:  13  <--> A:  23     A: 121  <--> A: 131      11
A:  25  <--> A:  25     A: 107  <--> A: 107       1
A:  26  <--> A:  34     A: 132  <--> A: 140       9
A:  35  <--> A:  36     A: 142  <--> A: 141       2
A:  37  <--> A:  37     A: 116  <--> A: 116       1
A:  38  <--> A:  38     A: 144  <--> A: 144       1
A:  39  <--> A:  39     A: 120  <--> A: 120       1
A:  42  <--> A:  42     A: 143  <--> A: 143       1
A:  46  <--> A:  47     A: 181  <--> A: 180       2
A:  48  <--> A:  48     A: 184  <--> A: 184       1
A:  49  <--> A:  49     A: 182  <--> A: 182       1
A:  50  <--> A:  50     A: 148  <--> A: 148       1
A:  51  <--> A:  51     A: 183  <--> A: 183       1
A:  52  <--> A:  52     A: 187  <--> A: 187       1
A:  53  <--> A:  53     A: 160  <--> A: 160       1
A:  54  <--> A:  54     A: 163  <--> A: 163       1
A:  55  <--> A:  56     A: 192  <--> A: 191       2
A:  57  <--> A:  57     A: 164  <--> A: 164       1
A:  58  <--> A:  59     A: 167  <--> A: 168       2
A:  60  <--> A:  61     A: 165  <--> A: 166       2
A:  62  <--> A:  62     A: 169  <--> A: 169       1
A:  63  <--> A:  70     A: 171  <--> A: 178       8
A:  73  <--> A:  73     A: 179  <--> A: 179       1
A:  77  <--> A:  77     A: 185  <--> A: 185       1
A:  80  <--> A:  80     A: 186  <--> A: 186       1
A:  81  <--> A:  82     A: 188  <--> A: 189       2
A:  84  <--> A:  84     A: 190  <--> A: 190       1
A:  85  <--> A: 105     A: 193  <--> A: 213      21
