# Supplementary material for: Non-sequential protein structure alignment by conformational space annealing and local refinement
Source: PLoS One. 2019 Jan 30;14(1):e0210177. doi: 10.1371/journal.pone.0210177 (PMC6353097; doi:10.1371/journal.pone.0210177)
Supplement: S2 File — (GZ) [file pone.0210177.s002.tar.gz › HOMSTRAD/dali_b4/TPR-1e96b-1ihga/refine.sp.b1]

score : 0.780651
sequence len : 185 145
equivalence len : 119
equiv :
[ 32   0   1   2   3   4   5   6   7   8   9  10  11  12  13  14  15  16
  17  18  19  20  21  22  23  24  25  26  27  28  29  30  33  51  52  53
  54  55  56  57  58  59  60  61  62  63  64  65  66  67  68  69  70  71
  72  73  74  75  76  77  78  79  80  81  82  83  84  85  86  87  88  89
  90  91  92  93  94  95  96  97  98  99 100 101 102 103 104 105 106 107
 108 109 110 111 112 113 114 115 116 117  -1  -1  -1 119  -1  -1  -1  -1
  -1  -1  -1  -1  -1  -1  -1  -1  -1 120 118 121 122 123 124 125 126 127
 128 129 130 131 132 133 134 135 138  -1  -1  -1  -1  -1  -1  -1  -1  -1
  -1  -1  -1  -1  -1  -1  -1  -1  -1  -1  -1  -1  -1  -1  -1  -1  -1  -1
  -1  -1  -1  -1  -1  -1  -1  -1  -1  -1  -1  -1  -1  -1  -1  -1  -1  -1
  -1  -1  -1  -1  -1]
     seq1_block              seq2_block       bsize
B:   2  <--> B:   2     A: 252  <--> A: 252       1
B:   3  <--> B:  33     A: 220  <--> A: 250      31
B:  34  <--> B:  34     A: 253  <--> A: 253       1
B:  35  <--> B: 101     A: 271  <--> A: 337      67
B: 105  <--> B: 105     A: 339  <--> A: 339       1
B: 119  <--> B: 119     A: 340  <--> A: 340       1
B: 120  <--> B: 120     A: 338  <--> A: 338       1
B: 121  <--> B: 135     A: 341  <--> A: 355      15
B: 136  <--> B: 136     A: 358  <--> A: 358       1
