# Supplementary material for: Non-sequential protein structure alignment by conformational space annealing and local refinement
Source: PLoS One. 2019 Jan 30;14(1):e0210177. doi: 10.1371/journal.pone.0210177 (PMC6353097; doi:10.1371/journal.pone.0210177)
Supplement: S2 File — (GZ) [file pone.0210177.s002.tar.gz › HOMSTRAD/dali_b4/rrm-1qm9a1-1u2fa/init]

score : 215.848859
sequence len : 88 90
equivalence len : 63
equiv :
[-1 89 88 87 86 85 -1 -1 -1  0  1  2  3  4  5  6  7  8 74 73 72 71 -1 -1 15
 16 17 18 19 20 21 22 23 24 -1 -1 37 38 39 40 41 42 43 44 45 -1 -1 47 48 49
 50 51 52 53 54 55 56 -1 58 59 60 61 62 63 64 65 -1 -1 -1 -1 -1 -1 -1 -1 -1
 -1 -1 75 76 77 78 79 80 81 82 -1 -1 -1]
     seq1_block              seq2_block       bsize
A: 112  <--> A: 116     A:  90  <--> A:  86       5
A: 120  <--> A: 128     A:   1  <--> A:   9       9
A: 129  <--> A: 132     A:  75  <--> A:  72       4
A: 135  <--> A: 144     A:  16  <--> A:  25      10
A: 147  <--> A: 155     A:  38  <--> A:  46       9
A: 158  <--> A: 167     A:  48  <--> A:  57      10
A: 169  <--> A: 176     A:  59  <--> A:  66       8
A: 188  <--> A: 195     A:  76  <--> A:  83       8
