# Supplementary material for: Non-sequential protein structure alignment by conformational space annealing and local refinement
Source: PLoS One. 2019 Jan 30;14(1):e0210177. doi: 10.1371/journal.pone.0210177 (PMC6353097; doi:10.1371/journal.pone.0210177)
Supplement: S2 File — (GZ) [file pone.0210177.s002.tar.gz › HOMSTRAD/dali_b4/rrm-1qm9a1-1u2fa/refine.so.b1]

score : 64.143897
sequence len : 88 90
equivalence len : 62
equiv :
[-1 -1 -1 -1 -1 -1 -1 -1 -1  0  1  2  3  4  5  6  7  8 74 -1 73 71 72 46 16
 10 17 18 19 20 21 22 23 24 -1 57 37 38 39 40 41 42 43 44 45 -1 -1 47 48 49
 50 51 52 53 54 55 -1 -1 58 59 60 61 62 63 64 65 -1 -1 66 25 -1 69 -1 -1 -1
 -1 75 -1 76 77 78 79 80 81 82 -1 -1 -1]
     seq1_block              seq2_block       bsize
A: 120  <--> A: 128     A:   1  <--> A:   9       9
A: 129  <--> A: 129     A:  75  <--> A:  75       1
A: 131  <--> A: 131     A:  74  <--> A:  74       1
A: 132  <--> A: 133     A:  72  <--> A:  73       2
A: 134  <--> A: 134     A:  47  <--> A:  47       1
A: 135  <--> A: 135     A:  17  <--> A:  17       1
A: 136  <--> A: 136     A:  11  <--> A:  11       1
A: 137  <--> A: 144     A:  18  <--> A:  25       8
A: 146  <--> A: 146     A:  58  <--> A:  58       1
A: 147  <--> A: 155     A:  38  <--> A:  46       9
A: 158  <--> A: 166     A:  48  <--> A:  56       9
A: 169  <--> A: 176     A:  59  <--> A:  66       8
A: 179  <--> A: 179     A:  67  <--> A:  67       1
A: 180  <--> A: 180     A:  26  <--> A:  26       1
A: 182  <--> A: 182     A:  70  <--> A:  70       1
A: 187  <--> A: 187     A:  76  <--> A:  76       1
A: 189  <--> A: 195     A:  77  <--> A:  83       7
