# Supplementary material for: Non-sequential protein structure alignment by conformational space annealing and local refinement
Source: PLoS One. 2019 Jan 30;14(1):e0210177. doi: 10.1371/journal.pone.0210177 (PMC6353097; doi:10.1371/journal.pone.0210177)
Supplement: S2 File — (GZ) [file pone.0210177.s002.tar.gz › HOMSTRAD/dali_b4/rrm-1qm9a1-1u2fa/refine.sp.b1]

score : 0.547307
sequence len : 88 90
equivalence len : 65
equiv :
[-1 -1 -1 -1 -1 -1 -1 -1 -1  0  1  2  3  4  5  6  7  8 74 -1 73 71 72 17 16
 20 70 18 19 24 21 22 26 25 30 57 37 38 39 40 41 42 43 44 45 46 -1 47 48 49
 50 51 52 53 54 55 56 -1 58 59 60 61 62 63 64 65 -1 66 69 -1 -1 -1 -1 -1 -1
 -1 68 75 76 77 78 79 80 81 82 -1 -1 -1]
     seq1_block              seq2_block       bsize
A: 120  <--> A: 128     A:   1  <--> A:   9       9
A: 129  <--> A: 129     A:  75  <--> A:  75       1
A: 131  <--> A: 131     A:  74  <--> A:  74       1
A: 132  <--> A: 133     A:  72  <--> A:  73       2
A: 134  <--> A: 135     A:  18  <--> A:  17       2
A: 136  <--> A: 136     A:  21  <--> A:  21       1
A: 137  <--> A: 137     A:  71  <--> A:  71       1
A: 138  <--> A: 139     A:  19  <--> A:  20       2
A: 140  <--> A: 140     A:  25  <--> A:  25       1
A: 141  <--> A: 142     A:  22  <--> A:  23       2
A: 143  <--> A: 144     A:  27  <--> A:  26       2
A: 145  <--> A: 145     A:  31  <--> A:  31       1
A: 146  <--> A: 146     A:  58  <--> A:  58       1
A: 147  <--> A: 156     A:  38  <--> A:  47      10
A: 158  <--> A: 167     A:  48  <--> A:  57      10
A: 169  <--> A: 176     A:  59  <--> A:  66       8
A: 178  <--> A: 178     A:  67  <--> A:  67       1
A: 179  <--> A: 179     A:  70  <--> A:  70       1
A: 187  <--> A: 187     A:  69  <--> A:  69       1
A: 188  <--> A: 195     A:  76  <--> A:  83       8
