# Supplementary material for: Non-sequential protein structure alignment by conformational space annealing and local refinement
Source: PLoS One. 2019 Jan 30;14(1):e0210177. doi: 10.1371/journal.pone.0210177 (PMC6353097; doi:10.1371/journal.pone.0210177)
Supplement: S2 File — (GZ) [file pone.0210177.s002.tar.gz › HOMSTRAD/dali_b4/rrm-1qm9a1-1u2fa/refine.tm]

score : 0.497153
sequence len : 88 90
equivalence len : 69
equiv :
[-1 -1 -1 -1 -1 -1 -1 -1 -1  0  1  2  3  4  5  6  7  8 74 73 72 71 70 17 16
 15 14 18 19 20 21 22 23 24 25 26 37 38 39 40 41 42 43 44 45 46 -1 47 48 49
 50 51 52 53 54 55 56 57 58 59 60 61 62 63 64 65 -1 66 67 68 69 -1 -1 -1 -1
 -1 -1 75 76 77 78 79 80 81 82 83 -1 -1]
      seq1_block          seq2_block  bsize
A: 120  <--> A: 128     A:   1  <--> A:   9       9
A: 129  <--> A: 133     A:  75  <--> A:  71       5
A: 134  <--> A: 137     A:  18  <--> A:  15       4
A: 138  <--> A: 146     A:  19  <--> A:  27       9
A: 147  <--> A: 156     A:  38  <--> A:  47      10
A: 158  <--> A: 176     A:  48  <--> A:  66      19
A: 178  <--> A: 181     A:  67  <--> A:  70       4
A: 188  <--> A: 196     A:  76  <--> A:  84       9
