# Supplementary material for: Non-sequential protein structure alignment by conformational space annealing and local refinement
Source: PLoS One. 2019 Jan 30;14(1):e0210177. doi: 10.1371/journal.pone.0210177 (PMC6353097; doi:10.1371/journal.pone.0210177)
Supplement: S2 File — (GZ) [file pone.0210177.s002.tar.gz › HOMSTRAD/dali_b4/LIM-1ctl-1b8ta1/refine.so.b1]

score : 75.501973
sequence len : 85 69
equivalence len : 57
equiv :
[47 -1 -1 -1 -1 -1 -1  6  7  8  9 10 11 12 13 14 15 16 17 19 18 20 21 22 23
 24 25 26 27 28 29 30 31 32 33 34 35 36 37 38 39 40 41 42 43 44 45 46 -1 48
 49 50 51 52 53 54 55 56 57 58 61 60 59 -1 -1 -1 -1 -1 63 -1 -1 -1 -1 -1 -1
 -1 -1 -1 -1 -1 -1 -1 -1 -1 -1]
     seq1_block              seq2_block       bsize
 :   1  <-->  :   1     A:  48  <--> A:  48       1
 :   8  <-->  :  19     A:   7  <--> A:  18      12
 :  20  <-->  :  21     A:  20  <--> A:  19       2
 :  22  <-->  :  48     A:  21  <--> A:  47      27
 :  50  <-->  :  60     A:  49  <--> A:  59      11
 :  61  <-->  :  63     A:  62  <--> A:  60       3
 :  69  <-->  :  69     A:  64  <--> A:  64       1
