# Supplementary material for: Non-sequential protein structure alignment by conformational space annealing and local refinement
Source: PLoS One. 2019 Jan 30;14(1):e0210177. doi: 10.1371/journal.pone.0210177 (PMC6353097; doi:10.1371/journal.pone.0210177)
Supplement: S2 File — (GZ) [file pone.0210177.s002.tar.gz › HOMSTRAD/dali_b4/LIM-1ctl-1b8ta1/refine.sp]

score : 0.555066
sequence len : 85 69
equivalence len : 52
equiv :
[-1 -1 -1 -1 -1 -1 -1  6  7  8  9 10 11 12 13 14 15 16 17 18 19 20 21 22 23
 24 25 26 27 28 29 30 31 32 33 34 35 36 37 38 39 -1 40 41 42 43 44 45 46 48
 49 50 51 52 53 54 55 56 57 58 -1 -1 -1 -1 -1 -1 -1 -1 -1 -1 -1 -1 -1 -1 -1
 -1 -1 -1 -1 -1 -1 -1 -1 -1 -1]
      seq1_block          seq2_block  bsize
 :   8  <-->  :  41     A:   7  <--> A:  40      34
 :  43  <-->  :  49     A:  41  <--> A:  47       7
 :  50  <-->  :  60     A:  49  <--> A:  59      11
