# Supplementary material for: Non-sequential protein structure alignment by conformational space annealing and local refinement
Source: PLoS One. 2019 Jan 30;14(1):e0210177. doi: 10.1371/journal.pone.0210177 (PMC6353097; doi:10.1371/journal.pone.0210177)
Supplement: S2 File — (GZ) [file pone.0210177.s002.tar.gz › HOMSTRAD/dali_b4/LIM-1ctl-1b8ta1/refine.sp.b1]

score : 0.554938
sequence len : 85 69
equivalence len : 54
equiv :
[-1 -1 -1 -1 -1 -1 -1  6  7  8  9 10 11 12 13 14 15 16 17 18 19 20 21 22 23
 24 25 26 27 28 29 30 31 32 33 34 35 36 37 38 39 40 41 42 43 -1 44 45 46 48
 49 50 51 52 53 54 55 56 57 47 -1 60 59 -1 -1 -1 -1 -1 -1 -1 -1 -1 -1 -1 -1
 -1 -1 -1 -1 -1 -1 -1 -1 -1 -1]
     seq1_block              seq2_block       bsize
 :   8  <-->  :  45     A:   7  <--> A:  44      38
 :  47  <-->  :  49     A:  45  <--> A:  47       3
 :  50  <-->  :  59     A:  49  <--> A:  58      10
 :  60  <-->  :  60     A:  48  <--> A:  48       1
 :  62  <-->  :  63     A:  61  <--> A:  60       2
