# Supplementary material for: Non-sequential protein structure alignment by conformational space annealing and local refinement
Source: PLoS One. 2019 Jan 30;14(1):e0210177. doi: 10.1371/journal.pone.0210177 (PMC6353097; doi:10.1371/journal.pone.0210177)
Supplement: S2 File — (GZ) [file pone.0210177.s002.tar.gz › HOMSTRAD/dali_b4/LIM-1ctl-1b8ta1/refine.tm.b1]

score : 0.518503
sequence len : 85 69
equivalence len : 60
equiv :
[-1 -1 -1 -1 -1 -1  5  6  7  8  9 10 11 12 13 14 15 16 17 18 19 20 21 22 23
 24 25 26 27 28 29 30 31 32 33 34 35 36 37 61 39 38 40 54 43 42 44 45 46 48
 49 50 65 47 52 51 55 56 57 58 41 60 59 -1 -1 62 -1 -1 63 66 -1 -1 -1 -1 -1
 -1 -1 -1 -1 -1 -1 -1 -1 -1 -1]
     seq1_block              seq2_block       bsize
 :   7  <-->  :  39     A:   6  <--> A:  38      33
 :  40  <-->  :  40     A:  62  <--> A:  62       1
 :  41  <-->  :  42     A:  40  <--> A:  39       2
 :  43  <-->  :  43     A:  41  <--> A:  41       1
 :  44  <-->  :  44     A:  55  <--> A:  55       1
 :  45  <-->  :  46     A:  44  <--> A:  43       2
 :  47  <-->  :  49     A:  45  <--> A:  47       3
 :  50  <-->  :  52     A:  49  <--> A:  51       3
 :  53  <-->  :  53     A:  66  <--> A:  66       1
 :  54  <-->  :  54     A:  48  <--> A:  48       1
 :  55  <-->  :  56     A:  53  <--> A:  52       2
 :  57  <-->  :  60     A:  56  <--> A:  59       4
 :  61  <-->  :  61     A:  42  <--> A:  42       1
 :  62  <-->  :  63     A:  61  <--> A:  60       2
 :  66  <-->  :  66     A:  63  <--> A:  63       1
 :  69  <-->  :  69     A:  64  <--> A:  64       1
 :  70  <-->  :  70     A:  67  <--> A:  67       1
