# Supplementary material for: Non-sequential protein structure alignment by conformational space annealing and local refinement
Source: PLoS One. 2019 Jan 30;14(1):e0210177. doi: 10.1371/journal.pone.0210177 (PMC6353097; doi:10.1371/journal.pone.0210177)
Supplement: S2 File — (GZ) [file pone.0210177.s002.tar.gz › HOMSTRAD/dali_b4/GBP_PSP-1bqfa-1hrla/refine.dali.b1]

score : 32.949891
sequence len : 25 23
equivalence len : 18
equiv :
[-1 -1 -1 -1  0 -1  5  7  8  9 10 11 12 13 14 15 16 17 18 19 20 21 22 -1 -1]
     seq1_block              seq2_block       bsize
A:   5  <--> A:   5     A:   0  <--> A:   0       1
A:   7  <--> A:   7     A:   5  <--> A:   5       1
A:   8  <--> A:  23     A:   7  <--> A:  22      16
