# Supplementary material for: Non-sequential protein structure alignment by conformational space annealing and local refinement
Source: PLoS One. 2019 Jan 30;14(1):e0210177. doi: 10.1371/journal.pone.0210177 (PMC6353097; doi:10.1371/journal.pone.0210177)
Supplement: S2 File — (GZ) [file pone.0210177.s002.tar.gz › HOMSTRAD/dali_b4/GBP_PSP-1bqfa-1hrla/refine.tm]

score : 0.296832
sequence len : 25 23
equivalence len : 15
equiv :
[-1 -1 -1 -1 -1 -1  6  7  8  9 10 11 12 13 -1 -1 16 17 18 19 20 21 22 -1 -1]
      seq1_block          seq2_block  bsize
A:   7  <--> A:  14     A:   6  <--> A:  13       8
A:  17  <--> A:  23     A:  16  <--> A:  22       7
