# Supplementary material for: Non-sequential protein structure alignment by conformational space annealing and local refinement
Source: PLoS One. 2019 Jan 30;14(1):e0210177. doi: 10.1371/journal.pone.0210177 (PMC6353097; doi:10.1371/journal.pone.0210177)
Supplement: S2 File — (GZ) [file pone.0210177.s002.tar.gz › HOMSTRAD/dali_b4/toxin-2nbta-1nean/init]

score : 141.834502
sequence len : 66 61
equivalence len : 54
equiv :
[ 0  1  2  3 -1 -1 -1 -1 11 12 13 14 -1 15 16 17 18 19 20 21 22 23 24 25 26
 27 28 -1 -1 -1 29 30 31 32 -1 33 34 35 36 37 38 39 40 -1 -1 41 42 43 44 45
 46 47 48 -1 49 50 51 52 53 54 55 56 57 58 59 60]
     seq1_block              seq2_block       bsize
A:   1  <--> A:   4      :   1  <-->  :   4       4
A:   9  <--> A:  12      :  12  <-->  :  15       4
A:  14  <--> A:  27      :  16  <-->  :  29      14
A:  31  <--> A:  34      :  30  <-->  :  33       4
A:  36  <--> A:  43      :  34  <-->  :  41       8
A:  46  <--> A:  53      :  42  <-->  :  49       8
A:  55  <--> A:  66      :  50  <-->  :  61      12
