# Supplementary material for: Non-sequential protein structure alignment by conformational space annealing and local refinement
Source: PLoS One. 2019 Jan 30;14(1):e0210177. doi: 10.1371/journal.pone.0210177 (PMC6353097; doi:10.1371/journal.pone.0210177)
Supplement: S2 File — (GZ) [file pone.0210177.s002.tar.gz › HOMSTRAD/dali_b4/toxin-2nbta-1nean/refine.dali.b1]

score : 150.907292
sequence len : 66 61
equivalence len : 53
equiv :
[15 14 -1 -1 -1 -1 -1 10 11 12 13  3  2  1  0 17 18 19 20 21 22 23 24 25 26
 27 28 -1 -1 -1 29 30 31 -1 32 33 34 35 36 37 38 39 40 -1 -1 41 42 43 44 45
 46 47 48 -1 49 50 51 52 53 54 55 56 57 58 60 -1]
     seq1_block              seq2_block       bsize
A:   1  <--> A:   2      :  16  <-->  :  15       2
A:   8  <--> A:  11      :  11  <-->  :  14       4
A:  12  <--> A:  15      :   4  <-->  :   1       4
A:  16  <--> A:  27      :  18  <-->  :  29      12
A:  31  <--> A:  33      :  30  <-->  :  32       3
A:  35  <--> A:  43      :  33  <-->  :  41       9
A:  46  <--> A:  53      :  42  <-->  :  49       8
A:  55  <--> A:  64      :  50  <-->  :  59      10
A:  65  <--> A:  65      :  61  <-->  :  61       1
