# Supplementary material for: Non-sequential protein structure alignment by conformational space annealing and local refinement
Source: PLoS One. 2019 Jan 30;14(1):e0210177. doi: 10.1371/journal.pone.0210177 (PMC6353097; doi:10.1371/journal.pone.0210177)
Supplement: S2 File — (GZ) [file pone.0210177.s002.tar.gz › HOMSTRAD/dali_b4/toxin-2nbta-1nean/refine.so.b1]

score : 70.757293
sequence len : 66 61
equivalence len : 51
equiv :
[15  1 10 57 -1 -1 -1 -1 11 -1 -1  3  2 14 16 17 18 19 20 21 22 23 24 25 26
 27 -1 -1 -1 59 29 30 31 32 33 28 34 35 36 37 38 39 -1 60 40 41 42 -1 -1 44
 -1 46 48 49 47 50 51 52 53 -1 54 56  0 55 58 -1]
     seq1_block              seq2_block       bsize
A:   1  <--> A:   1      :  16  <-->  :  16       1
A:   2  <--> A:   2      :   2  <-->  :   2       1
A:   3  <--> A:   3      :  11  <-->  :  11       1
A:   4  <--> A:   4      :  58  <-->  :  58       1
A:   9  <--> A:   9      :  12  <-->  :  12       1
A:  12  <--> A:  13      :   4  <-->  :   3       2
A:  14  <--> A:  14      :  15  <-->  :  15       1
A:  15  <--> A:  26      :  17  <-->  :  28      12
A:  30  <--> A:  30      :  60  <-->  :  60       1
A:  31  <--> A:  35      :  30  <-->  :  34       5
A:  36  <--> A:  36      :  29  <-->  :  29       1
A:  37  <--> A:  42      :  35  <-->  :  40       6
A:  44  <--> A:  44      :  61  <-->  :  61       1
A:  45  <--> A:  47      :  41  <-->  :  43       3
A:  50  <--> A:  50      :  45  <-->  :  45       1
A:  52  <--> A:  52      :  47  <-->  :  47       1
A:  53  <--> A:  54      :  49  <-->  :  50       2
A:  55  <--> A:  55      :  48  <-->  :  48       1
A:  56  <--> A:  59      :  51  <-->  :  54       4
A:  61  <--> A:  61      :  55  <-->  :  55       1
A:  62  <--> A:  62      :  57  <-->  :  57       1
A:  63  <--> A:  63      :   1  <-->  :   1       1
A:  64  <--> A:  64      :  56  <-->  :  56       1
A:  65  <--> A:  65      :  59  <-->  :  59       1
