# Supplementary material for: Non-sequential protein structure alignment by conformational space annealing and local refinement
Source: PLoS One. 2019 Jan 30;14(1):e0210177. doi: 10.1371/journal.pone.0210177 (PMC6353097; doi:10.1371/journal.pone.0210177)
Supplement: S2 File — (GZ) [file pone.0210177.s002.tar.gz › HOMSTRAD/dali_b4/toxin-2nbta-1nean/refine.sp]

score : 0.475400
sequence len : 66 61
equivalence len : 50
equiv :
[ 1  2  3  4 -1 -1 -1 -1 -1 60 59 58 57 14 15 16 17 19 20 21 22 23 24 25 26
 27 28 -1 -1 -1 29 30 31 32 -1 33 34 35 36 37 38 39 -1 -1 40 41 42 43 44 45
 46 47 48 -1 49 50 51 52 -1 53 54 55 56 -1 -1 -1]
      seq1_block          seq2_block  bsize
A:   1  <--> A:   4      :   2  <-->  :   5       4
A:  10  <--> A:  13      :  61  <-->  :  58       4
A:  14  <--> A:  17      :  15  <-->  :  18       4
A:  18  <--> A:  27      :  20  <-->  :  29      10
A:  31  <--> A:  34      :  30  <-->  :  33       4
A:  36  <--> A:  42      :  34  <-->  :  40       7
A:  45  <--> A:  53      :  41  <-->  :  49       9
A:  55  <--> A:  58      :  50  <-->  :  53       4
A:  60  <--> A:  63      :  54  <-->  :  57       4
