# Supplementary material for: Non-sequential protein structure alignment by conformational space annealing and local refinement
Source: PLoS One. 2019 Jan 30;14(1):e0210177. doi: 10.1371/journal.pone.0210177 (PMC6353097; doi:10.1371/journal.pone.0210177)
Supplement: S2 File — (GZ) [file pone.0210177.s002.tar.gz › HOMSTRAD/dali_b4/il8-2eot-1sdf/refine.dali]

score : 193.745566
sequence len : 74 67
equivalence len : 61
equiv :
[-1 -1 -1 -1  5  6  7  8  9 10 11 12 13 14 15 16 17 18 19 20 -1 21 22 23 24
 25 26 27 28 29 30 31 32 33 -1 34 35 36 37 38 39 40 41 42 44 45 46 47 48 49
 50 51 52 53 54 55 56 57 58 59 60 61 62 63 64 65 66 -1 -1 -1 -1 -1 -1 -1]
      seq1_block          seq2_block  bsize
 :   5  <-->  :  20      :   6  <-->  :  21      16
 :  22  <-->  :  34      :  22  <-->  :  34      13
 :  36  <-->  :  44      :  35  <-->  :  43       9
 :  45  <-->  :  67      :  45  <-->  :  67      23
