# Supplementary material for: Non-sequential protein structure alignment by conformational space annealing and local refinement
Source: PLoS One. 2019 Jan 30;14(1):e0210177. doi: 10.1371/journal.pone.0210177 (PMC6353097; doi:10.1371/journal.pone.0210177)
Supplement: S2 File — (GZ) [file pone.0210177.s002.tar.gz › HOMSTRAD/dali_b4/il8-2eot-1sdf/refine.so.b1]

score : 73.035366
sequence len : 74 67
equivalence len : 56
equiv :
[-1 64 -1  5 -1  4 -1 -1  9 10 11 12 13 14 15 16 17 18 19 20 -1 21 22 23 24
 25 26 27 28 29 30 31 32  8 33 34 35 36 37 38 39 40 41 42 45 44 46 47 48 49
 50 51 52 53 54 55 56 57 58 59 65 -1 60 -1 -1 -1 -1 -1 -1 -1 -1 -1 -1 -1]
     seq1_block              seq2_block       bsize
 :   2  <-->  :   2      :  65  <-->  :  65       1
 :   4  <-->  :   4      :   6  <-->  :   6       1
 :   6  <-->  :   6      :   5  <-->  :   5       1
 :   9  <-->  :  20      :  10  <-->  :  21      12
 :  22  <-->  :  33      :  22  <-->  :  33      12
 :  34  <-->  :  34      :   9  <-->  :   9       1
 :  35  <-->  :  44      :  34  <-->  :  43      10
 :  45  <-->  :  46      :  46  <-->  :  45       2
 :  47  <-->  :  60      :  47  <-->  :  60      14
 :  61  <-->  :  61      :  66  <-->  :  66       1
 :  63  <-->  :  63      :  61  <-->  :  61       1
