# Supplementary material for: Non-sequential protein structure alignment by conformational space annealing and local refinement
Source: PLoS One. 2019 Jan 30;14(1):e0210177. doi: 10.1371/journal.pone.0210177 (PMC6353097; doi:10.1371/journal.pone.0210177)
Supplement: S2 File — (GZ) [file pone.0210177.s002.tar.gz › HOMSTRAD/dali_b4/il8-2eot-1sdf/refine.sp]

score : 0.523459
sequence len : 74 67
equivalence len : 53
equiv :
[-1 -1 -1 -1 -1 -1 -1 -1  9 10 11 12 13 14 15 16 -1 17 18 19 20 21 22 23 24
 25 26 27 28 29 30 31  5  6  7  8 35 36 37 38 39 40 41 42 44 45 46 47 48 49
 50 51 -1 52 53 54 55 57 58 59 60 61 62 -1 -1 -1 -1 -1 -1 -1 -1 -1 -1 -1]
      seq1_block          seq2_block  bsize
 :   9  <-->  :  16      :  10  <-->  :  17       8
 :  18  <-->  :  32      :  18  <-->  :  32      15
 :  33  <-->  :  36      :   6  <-->  :   9       4
 :  37  <-->  :  44      :  36  <-->  :  43       8
 :  45  <-->  :  52      :  45  <-->  :  52       8
 :  54  <-->  :  57      :  53  <-->  :  56       4
 :  58  <-->  :  63      :  58  <-->  :  63       6
