# Supplementary material for: Non-sequential protein structure alignment by conformational space annealing and local refinement
Source: PLoS One. 2019 Jan 30;14(1):e0210177. doi: 10.1371/journal.pone.0210177 (PMC6353097; doi:10.1371/journal.pone.0210177)
Supplement: S2 File — (GZ) [file pone.0210177.s002.tar.gz › HOMSTRAD/dali_b4/il8-2eot-1sdf/refine.sp.b1]

score : 0.537369
sequence len : 74 67
equivalence len : 55
equiv :
[-1 -1 -1 -1 -1  4 -1  5  9 10 11 12 13 14 15 16 17 18 19 20 -1 21 22 23 24
 25 26 27 28 29 30 31  6 33  7  8 34 36 37 38 39 40 41 42 44 45 46 47 48 49
 50 51 52 53 54 55 56 57 58 59 -1 61 60 -1 -1 -1 -1 -1 -1 -1 -1 -1 -1 -1]
     seq1_block              seq2_block       bsize
 :   6  <-->  :   6      :   5  <-->  :   5       1
 :   8  <-->  :   8      :   6  <-->  :   6       1
 :   9  <-->  :  20      :  10  <-->  :  21      12
 :  22  <-->  :  32      :  22  <-->  :  32      11
 :  33  <-->  :  33      :   7  <-->  :   7       1
 :  34  <-->  :  34      :  34  <-->  :  34       1
 :  35  <-->  :  36      :   8  <-->  :   9       2
 :  37  <-->  :  37      :  35  <-->  :  35       1
 :  38  <-->  :  44      :  37  <-->  :  43       7
 :  45  <-->  :  60      :  45  <-->  :  60      16
 :  62  <-->  :  63      :  62  <-->  :  61       2
